# Supplementary material for: Genome-Wide Integrated Analysis Revealed Functions of lncRNA–miRNA–mRNA Interaction in Growth of Intermuscular Bones in Megalobrama amblycephala
Source: Front Cell Dev Biol. 2021 Feb 4;8:603815. doi: 10.3389/fcell.2020.603815 (PMC7891300; doi:10.3389/fcell.2020.603815)
Supplement: Supplementary file 1 [file Data_Sheet_1.xlsx]

## Sheet: Supplemental information
Genome-wide integrated analysis revealed functions of lncRNA-miRNA-mRNA interaction in growth of intermuscular bones in Megalobrama amblycephala Yulong Chen 1,2†, Shiming Wan 1,2†, Qing Li 3, Xiaoru Dong 1,2, Jinghan Diao 1,2, Qing Liao 1,2, Gui-Ying Wang 3, Ze-Xia Gao1,2,4* 1 College of Fisheries, Key Lab of Agricultural Animal Genetics, Breeding and Reproduction of Ministry of Education/Key Lab…
Table S1 The specific primer pairs in this study.
Table S2 Alignment of statistical results of reads form next-generation sequencing.
Table S3 Different expression lncRNA in IB_I vs IB_III.
Table S4 Different expression mRNA in IB_I vs IB_III.
Table S5 Sequencing information of sRNA.
Table S6 The mapping information of known and novel miRNAs in each sample.
Table S7 Different expression miRNA in IB_I vs IB_III.
Table S8 GO enrichment of the nearby mRNA of differentially expressed lncRNA.
Table S9 GO enrichment of differentially expressed mRNAs.
Table S10 KEGG pathway enrichment of the nearby mRNA of significantly differentially expressed lncRNA.
Table S11 KEGG pathway enrichment of differentially expressed mRNAs.
Table S12 GO enrichment of mRNAs targeted by differetially expressed miRNAs.
Table S13 KEGG pathway enrichment of mRNAs targeted by differentially expressed miRNAs.
Table S14 lncRNA-mRNA co-expression pairs.
Table S15 The differential expressed lncRNA-miRNA-mRNA targeted pairs.

## Sheet: Table S1
Table S1 The specific primer pairs in this study
validation of isoforms
Primer ID	Sequence (5'->3')	Potential product length (bp)	Tm
Mamisoform03646 F	CAAGAGGAGCTGGCCTTCAA	468	62 ℃
Mamisoform03646 R	AGGATTGTGCGGTGAGAGTG
Mamisoform04139 F	TCAGGGGTCAAAGGGGATGA	498	62 ℃
Mamisoform04139 R	AGGAAGCAGCTCCTGCAAAC
Mamisoform15055 F	ACCCCGGAGTACTTAGCACC	384	62 ℃
Mamisoform15055 R	AGGGTCAATGTTCGTGAGGTC
Mamisoform15460 F	ATTTGCTGCCTGTTTGGCTG	525	62 ℃
Mamisoform15460 R	TCAGGTAGACTCTCCGTGGG
Mamisoform22133 F	GCTACGGTCTCATTGGCCTC	303	62 ℃
Mamisoform22133 R	GCATAAGCTTGCTGTGCCTG
q-PCR validation of lncRNAs and miRNAs
Primer ID	Sequence (5'->3')	Tm
lnc_003294 F	AGTGCTGAATGCTCCATCCC	60 ℃
lnc_003294 R	CTGAGCGGCATCTCCTTCAT
lnc_004556 F	TTTCCAGCATCACGGCTCTT	60 ℃
lnc_004556 R	TGAGGAAGGTGCAGCATGAG
lnc_005362 F	GTCACGGAGGTGGTGAACAT	60 ℃
lnc_005362 R	ACCCAGTTTTGTTGCATGGAC
lnc_000059 F	AGAAGTGTTTGAGGGGGCAG	60 ℃
lnc_000059 R	GACTGCATCATGCTTACGTGC
lnc_013654 F	TGAAAGAGCCTTAGGCAGCG	60 ℃
lnc_013654 R	GAGATGGAGCGGAGATGGTC
lnc_001984 F	GCTCCCTTACACCTGTGTCC	60 ℃
lnc_001984 R	TCGAGAGACTCTGTCCCGTT
lnc_005788 F	GCCTACCTAAAGGACGCCAG	60 ℃
lnc_005788 R	CATTCTTTGGAGCGCGACTG
lnc_004557 F	AGCTCACGAACTCTGGACTC	60 ℃
lnc_004557 R	GGAGGTCACAGTGAAGGACG
lnc_001094 F	CGGAATTCCGGCGTGAACGGGGATAGTTTTG	60 ℃
lnc_001094 F	GCTCTAGAGCCAAGCTCAAACTGCAAGACCT
lnc_017705 F	AACCAGCATCTGTTCTATCCAT	60 ℃
lnc_017705 R	TGGCATTATGTAAACAAACCAGC
Mam-miR-142a-5p RTloop	CTCAACTGGTGTCGTGGAGTCGGCAATTCAGTTGAGAGTAGTGC
Mam-miR-145-5p RTloop	CTCAACTGGTGTCGTGGAGTCGGCAATTCAGTTGAGGGGATTCC
Mam-miR-181b-5p RTloop	CTCAACTGGTGTCGTGGAGTCGGCAATTCAGTTGAGCCCACCGA
Mam-miR-181c-5p RTloop	CTCAACTGGTGTCGTGGAGTCGGCAATTCAGTTGAGCCCACCGA
Mam-miR-200c-3p RTloop	CTCAACTGGTGTCGTGGAGTCGGCAATTCAGTTGAGGCATCATT
Mam-miR-204-5p RTloop	CTCAACTGGTGTCGTGGAGTCGGCAATTCAGTTGAGAGGCATAG
Mam-miR-210-5p RTloop	CTCAACTGGTGTCGTGGAGTCGGCAATTCAGTTGAGCAATGTGC
mam-miR-133a-3p RT Loop	CTCAACTGGTGTCGTGGAGTCGGCAATTCAGTTGAGCAGCTGGT
mam-miR-133b-3p RT Loop	CTCAACTGGTGTCGTGGAGTCGGCAATTCAGTTGAGTAGCTGGT
Mam-miR-205-5p RTloop	CTCAACTGGTGTCGTGGAGTCGGCAATTCAGTTGAGCAGACTCC
Mam-miR-24b-3p Rtloop	CTCAACTGGTGTCGTGGAGTCGGCAATTCAGTTGAG CGGTTCCT
Mam-miR-142a-5p RT-F	ACACTCCAGCTGGGCATAAAGTAGAAAGC
Mam-miR-145-5p RT-F	ACACTCCAGCTGGGGTCCAGTTTTCCCAGG
Mam-miR-181b-5p RT-F	ACACTCCAGCTGGGAACATTCATTGCTGTC
Mam-miR-181c-5p RT-F	ACACTCCAGCTGGGCACATTCATTGCTGTC
Mam-miR-200c-3p RT-F	ACACTCCAGCTGGGTAATACTGCCTGGTAA
Mam-miR-204-5p RT-F	ACACTCCAGCTGGGTTCCCTTTGTCATCCT
Mam-miR-210-5p RT-F	ACACTCCAGCTGGGAGCCACTGACTAACGC
mam-miR-133a,b-3p RT F	ACACTCCAGCTGGGTTTGGTCCCCTTCAAC
Mam-miR-24b-3p RT-F	ACACTCCAGCTGGGTGGCTCAGTTCAGCA
Mam-miR-205-5p RT-F	ACACTCCAGCTGGGTCCTTCATTCCACCGG
miRNA RT-PCR R	TGGTGTCGTGGAGTCG
The specific primer pairs of the vector construction
Primer ID	Sequence (5'->3')
BamHI_lnc017705 F	CGCGGATCCGCG CACTGATGTCAATTTTTTAACCAGCATCTG	pcs2+-lnc017705
EcoRl_lnc017705 R	CCGGAATTCCGG TTGGTAATTATGAATAGAAGAGATGCTGAT
BamHI_miR-24b-3p	CGCGGATCCGCG GGTTCAACCTCCTGTGCCTACTGAGCTGATAACAGTTGATGT	pcs2+-miR-24b-3p
EcoRl_miR-24b-3p	CCGGAATTCCGG GGGCTTAACTCCGGTTCCTGCTGAACTGAGCCAGTGCTAAATACATCAACTGTTAT
SacI_lnc017705 F	ACCGAGCTC CACTGATGTCAATTTTTTAACC	pmir-GLO-lnc017705
XbaI_lnc017705 R	TAGTCTAGA TTGGTAATTATGAATAGAAGAG
SacI_ZIP1-3' UTR F	ACCGAGCTCATCGCGTCCATAAAGTCGC	pmir-GLO-ZIP1-3'-UTR
XbaI_ZIP1-3' UTR R	TAGTCTAGACTGTCAAACGCAGTGTGTC

## Sheet: Table S2
Table S2 Alignment of statistical results of reads form next-generation sequencing
Sample name	IB_I_1	IB_I_2	IB_I_3	IB_III_1	IB_III_2	IB_III_3
Total reads	91891080	89466936	83654272	92235154	95445674	87038458
Total mapped	80479075 (87.58%)	75812894 (84.74%)	70764044 (84.59%)	79683580 (86.39%)	81788450 (85.69%)	75750757 (87.03%)
Multiple mapped	5204797 (5.66%)	4843099 (5.41%)	4816267 (5.76%)	5216953 (5.66%)	5730771 (6%)	5243895 (6.02%)
Uniquely mapped	75274278 (81.92%)	70969795 (79.33%)	65947777 (78.83%)	74466627 (80.74%)	76057679 (79.69%)	70506862 (81.01%)
Read-1	37767739 (41.1%)	35988768 (40.23%)	33428629 (39.96%)	37767805 (40.95%)	38706952 (40.55%)	35979260 (41.34%)
Read-2	37506539 (40.82%)	34981027 (39.1%)	32519148 (38.87%)	36698822 (39.79%)	37350727 (39.13%)	34527602 (39.67%)
Reads map to '+'	37288702 (40.58%)	35112446 (39.25%)	32616714 (38.99%)	36931506 (40.04%)	37904647 (39.71%)	35214720 (40.46%)
Reads map to '-'	37985576 (41.34%)	35857349 (40.08%)	33331063 (39.84%)	37535121 (40.7%)	38153032 (39.97%)	35292142 (40.55%)
Non-splice reads	46886289 (51.02%)	43725784 (48.87%)	40080764 (47.91%)	46190508 (50.08%)	44575234 (46.7%)	41895249 (48.13%)
Splice reads	28387989 (30.89%)	27244011 (30.45%)	25867013 (30.92%)	28276119 (30.66%)	31482445 (32.98%)	28611613 (32.87%)
Reads mapped in proper pairs	70009902 (76.19%)	64641064 (72.25%)	60195438 (71.96%)	68993826 (74.8%)	71068274 (74.46%)	66261622 (76.13%)
Proper-paired reads map to different chrom	0 (0%)	0 (0%)	0 (0%)	0 (0%)	0 (0%)	0 (0%)
Notes: Total reads: The number of clean reads. Total mapped: The number of clean reads mapped to the reference genome. Multiple mapped: The number of clean reads with multiple alignments on the reference sequence. Uniquely mapped: The number of clean reads with uniquely alignments on the reference sequence. Read-1, read-2 mapped: The number of read-1 and read-2 that locate on the genome; the stat…

## Sheet: Table S3
Table S3 Different expression lncRNA in IB_I vs IB_III
transcript_id	gene_id	feature_id	IB_III_FPKM	IB_I_FPKM	log2(foldchange)	pvalue	qvalue
LNC_000043	XLOC_007148	transcript	1.6365	0.0352733	5.53589	0.000346001	0.0224893
LNC_000059	XLOC_007806	transcript	10.0962	187.177	-4.21252	5.60465e-09	3.6274e-06
LNC_000060	XLOC_007807	transcript	0.410803	8.08123	-4.29806	0.000117707	0.0102301
LNC_000475	XLOC_013267	transcript	1.1328	8.33696	-2.87963	0.000639493	0.0341276
LNC_000607	XLOC_014432	transcript	1.22429	8.20422	-2.74442	0.00110325	0.0494617
LNC_000957	XLOC_017082	transcript	2.51229	10.8815	-2.1148	0.0003033	0.0205024
LNC_000977	XLOC_017156	transcript	17.2138	4.95458	1.79673	3.70778e-05	0.00423216
LNC_001082	XLOC_018036	transcript	2.07757	0.007719	8.07226	1.08877e-05	0.00167693
LNC_001094	XLOC_018094	transcript	7.11717	44.0987	-2.63136	9.1686e-07	0.000236356
LNC_001189	XLOC_019146	transcript	0.603801	0.0652383	3.21028	0.000195973	0.0147557
LNC_001207	XLOC_019305	transcript	0.0516647	1.435	-4.79573	0.000141803	0.0116368
LNC_001291	XLOC_019972	transcript	0	0.247252	#NAME?	0.000376413	0.0237554
LNC_001359	XLOC_020305	transcript	0.00137133	0.46468	-8.40451	0.000489407	0.0285744
LNC_001379	XLOC_020415	transcript	0.000697333	0.347766	-8.96205	0.00100343	0.0462824
LNC_001386	XLOC_020435	transcript	13.0883	0.829101	3.98058	9.279e-06	0.00149739
LNC_001387	XLOC_020437	transcript	0.83288	0.13452	2.63029	0.00012858	0.0108195
LNC_001472	XLOC_021120	transcript	0	0.568928	#NAME?	1.48123e-08	8.66489e-06
LNC_001491	XLOC_021211	transcript	0	0.43796	#NAME?	1.465e-05	0.00209712
LNC_001514	XLOC_021355	transcript	0	0.362903	#NAME?	0.000217696	0.0159373
LNC_001516	XLOC_021371	transcript	0	0.457145	#NAME?	1.16919e-08	7.04271e-06
LNC_001518	XLOC_021371	transcript	0.00721833	0.520312	-6.17157	0.000161786	0.0127828
LNC_001523	XLOC_021371	transcript	1.31187	0.0131813	6.63698	1.01637e-06	0.000257951
LNC_001618	XLOC_022085	transcript	0	0.252786	#NAME?	0.00104169	0.0475652
LNC_001774	XLOC_023338	transcript	0.015172	1.9293	-6.99052	4.8936e-11	6.20244e-08
LNC_001814	XLOC_023668	transcript	0.464478	0	Inf	0.000582313	0.0321477
LNC_001823	XLOC_023747	transcript	0.39436	0	Inf	0.000233053	0.016839
LNC_001830	XLOC_023792	transcript	0	2.62093	#NAME?	8.65868e-05	0.0080794
LNC_001846	XLOC_023855	transcript	0	0.583254	#NAME?	1.96238e-07	6.94113e-05
LNC_001942	XLOC_024352	transcript	0.0108503	1.80712	-7.37981	2.12308e-08	1.18499e-05
LNC_001984	XLOC_024752	transcript	132.524	38.948	1.76663	4.86593e-06	0.00089707
LNC_002005	XLOC_024832	transcript	0.970619	0	Inf	5.8241e-07	0.000165573
LNC_002044	XLOC_025057	transcript	0.49203	0.00636867	6.27161	0.000168133	0.0131297
LNC_002266	XLOC_026447	transcript	0.750161	0	Inf	0.000163023	0.0128338
LNC_002267	XLOC_026447	transcript	0.825382	0	Inf	4.95732e-05	0.00531911
LNC_002287	XLOC_026639	transcript	2.70091	0.874346	1.62717	0.000158749	0.0126083
LNC_002399	XLOC_027573	transcript	0.433477	0.053468	3.01921	0.00017295	0.0133697
LNC_002402	XLOC_027589	transcript	1.26614	0	Inf	2.35037e-06	0.000505271
LNC_002430	XLOC_027764	transcript	0.609569	0	Inf	3.07457e-05	0.00366048
LNC_002465	XLOC_028001	transcript	0.364338	0	Inf	0.00023903	0.0171893
LNC_002474	XLOC_028040	transcript	1.63085	0.253147	2.68758	0.00013016	0.0109223
LNC_002595	XLOC_028923	transcript	0	0.200339	#NAME?	0.000609565	0.0330818
LNC_002776	XLOC_030120	transcript	0	0.837393	#NAME?	3.19046e-06	0.000634317
LNC_002861	XLOC_030576	transcript	0	1.12709	#NAME?	0.000146148	0.011871
LNC_002911	XLOC_030865	transcript	0	0.561983	#NAME?	0.000650543	0.0345657
LNC_003240	XLOC_032991	transcript	0	1.04723	#NAME?	1.42008e-05	0.00206192
LNC_003294	XLOC_033348	transcript	44.9315	0	Inf	4.51651e-05	0.00495091
LNC_003310	XLOC_033404	transcript	0.928267	0.0388373	4.57902	9.16635e-05	0.00844943
LNC_003318	XLOC_033412	transcript	1.75985	0	Inf	6.29308e-07	0.000175453
LNC_003383	XLOC_033882	transcript	0	0.505807	#NAME?	3.70713e-08	1.91131e-05
LNC_003541	XLOC_034898	transcript	0	1.66139	#NAME?	1.71201e-09	1.28587e-06
LNC_003773	XLOC_036447	transcript	4.94918	1.65004	1.58469	0.000218662	0.0159508
LNC_003857	XLOC_037102	transcript	0	0.371674	#NAME?	0.00055217	0.0309042
LNC_003915	XLOC_037459	transcript	0.858037	0	Inf	5.62523e-05	0.0058202
LNC_004011	XLOC_038050	transcript	0.645465	0	Inf	9.21698e-06	0.00149134
LNC_004115	XLOC_038778	transcript	2.29691	0	Inf	2.38074e-05	0.00299875
LNC_004116	XLOC_038778	transcript	1.21347	0.000138333	13.0987	2.88882e-06	0.000583886
LNC_004118	XLOC_038778	transcript	0.720886	0	Inf	0.000152112	0.0122104
LNC_004119	XLOC_038778	transcript	0	1.79377	#NAME?	0.000105519	0.00941287
LNC_004173	XLOC_039159	transcript	1.14122	0.21942	2.37881	0.000110346	0.00974344
LNC_004243	XLOC_039547	transcript	2.80871	0.564274	2.31544	6.67357e-05	0.00667774
LNC_004365	XLOC_040328	transcript	0	0.407549	#NAME?	0.00073719	0.0375307
LNC_004381	XLOC_040500	transcript	0	1.06526	#NAME?	1.4009e-05	0.00204874
LNC_004433	XLOC_040844	transcript	0.466763	0	Inf	0.00015874	0.0126083
LNC_004537	XLOC_041547	transcript	0	0.456577	#NAME?	4.86558e-08	2.31338e-05
LNC_004556	XLOC_041616	transcript	169.569	56.8079	1.57771	4.17277e-05	0.0046752
LNC_004557	XLOC_041616	transcript	37.101	3.11504	3.57413	0.000832241	0.0409975
LNC_004572	XLOC_041737	transcript	0	0.487975	#NAME?	1.9856e-06	0.000436102
LNC_004685	XLOC_042500	transcript	0	0.520315	#NAME?	2.85842e-05	0.00344357
LNC_004721	XLOC_042721	transcript	0	0.386806	#NAME?	0.000278882	0.0193022
LNC_004989	XLOC_044648	transcript	0.913215	0.0458773	4.3151	4.86723e-08	2.31338e-05
LNC_005058	XLOC_045067	transcript	3.23129	0	Inf	0.000283965	0.0195802
LNC_005104	XLOC_045385	transcript	1.14253	0.177609	2.68546	0.000699128	0.0362914
LNC_005106	XLOC_045391	transcript	0.380371	3.61139	-3.24708	4.4578e-06	0.000833705
LNC_005188	XLOC_045969	transcript	0.606134	0	Inf	0.000343539	0.0223532
LNC_005200	XLOC_046044	transcript	0.395074	0	Inf	8.65411e-05	0.0080794
LNC_005225	XLOC_046125	transcript	8.14167	2.15057	1.9206	0.000318519	0.0211782
LNC_005362	XLOC_046908	transcript	14.0875	0	Inf	1.60019e-07	6.04672e-05
LNC_005419	XLOC_047260	transcript	0.013321	0.366271	-4.78114	0.000244426	0.0175293
LNC_005665	XLOC_048916	transcript	5.13333e-05	2.31767	-15.4624	2.10546e-06	0.000459112
LNC_005787	XLOC_049594	transcript	5.94455	4.16667e-05	17.1223	1.80198e-07	6.48691e-05
LNC_005788	XLOC_049594	transcript	0.001138	13.9714	-13.5837	4.84292e-29	1.05057e-24
LNC_005789	XLOC_049594	transcript	4.8621	0.0217287	7.80584	1.13901e-07	4.5891e-05
LNC_005867	XLOC_050089	transcript	0.0589807	0.711979	-3.59352	0.000398781	0.0246806
LNC_006095	XLOC_051602	transcript	0	0.285233	#NAME?	0.000859559	0.0419407
LNC_006117	XLOC_051792	transcript	12.0099	1.24977	3.2645	3.66787e-09	2.5649e-06
LNC_006119	XLOC_051792	transcript	12.1973	0.220448	5.78998	6.54599e-10	5.72248e-07
LNC_006121	XLOC_051792	transcript	2.44193	0.289766	3.07506	0.000754311	0.0382104
LNC_006122	XLOC_051792	transcript	2.47613	0.0789563	4.97089	5.6782e-06	0.00101903
LNC_006123	XLOC_051792	transcript	3.28726	0.131183	4.64723	2.7718e-12	4.68418e-09
LNC_006137	XLOC_051792	transcript	0.116577	2.19384	-4.2341	0.000441339	0.0264795
LNC_006139	XLOC_051792	transcript	0.04321	3.3973	-6.29688	3.51461e-05	0.00408057
LNC_006230	XLOC_052479	transcript	131.351	0.00830533	13.949	8.14018e-05	0.00777445
LNC_006231	XLOC_052479	transcript	9.57316	0	Inf	1.70258e-07	6.27768e-05
LNC_006232	XLOC_052479	transcript	333.359	0	Inf	2.6256e-28	3.99341e-24
LNC_006235	XLOC_052479	transcript	0	10.1287	#NAME?	0.000174418	0.013416
LNC_006350	XLOC_053214	transcript	0	0.874644	#NAME?	0.000677974	0.0354657
LNC_006654	XLOC_055354	transcript	0	0.588597	#NAME?	2.18435e-05	0.00280955
LNC_006703	XLOC_055644	transcript	5.20538	1.73001	1.58922	0.000393801	0.024497
LNC_006711	XLOC_055688	transcript	0.251194	1.8e-05	13.7685	0.000984054	0.0458407
LNC_006865	XLOC_056836	transcript	0	0.802722	#NAME?	0.000654841	0.0347334
LNC_006968	XLOC_057477	transcript	0	0.614489	#NAME?	7.05427e-05	0.00696701
LNC_007109	XLOC_058276	transcript	11.2733	4.12883	1.4491	0.000175575	0.013453
LNC_007118	XLOC_058337	transcript	0.892536	0.0274467	5.02321	4.6215e-07	0.000135174
LNC_007134	XLOC_058428	transcript	9.30903	2.95279	1.65655	0.000208391	0.0154284
LNC_007135	XLOC_058428	transcript	1.00656	0	Inf	0.000143811	0.0117124
LNC_007210	XLOC_058865	transcript	0	0.601286	#NAME?	4.22137e-05	0.00471229
LNC_007272	XLOC_059194	transcript	1.58044	0	Inf	0.00035895	0.0230287
LNC_007299	XLOC_059295	transcript	0	0.280799	#NAME?	0.000295571	0.0201591
LNC_007339	XLOC_059473	transcript	30.3685	13.1608	1.20633	0.000982891	0.0458319
LNC_007353	XLOC_059571	transcript	0.497901	0.0139643	5.15604	0.000443929	0.0265824
LNC_007428	XLOC_059991	transcript	0.308657	0	Inf	0.000105495	0.00941287
LNC_007580	XLOC_060727	transcript	0.745333	0	Inf	0.000476584	0.0280681
LNC_007611	XLOC_060872	transcript	1.9329	0.543626	1.83008	0.000841248	0.0413322
LNC_007794	XLOC_061888	transcript	0.008794	0.613278	-6.12388	0.000209898	0.0154973
LNC_007890	XLOC_062463	transcript	0.315139	0	Inf	0.000990036	0.0459084
LNC_007958	XLOC_062809	transcript	0.628308	0	Inf	0.000688121	0.0358424
LNC_008087	XLOC_063620	transcript	0.967396	0	Inf	7.91375e-07	0.000206634
LNC_008090	XLOC_063626	transcript	1.09983	0.000435333	11.3029	1.23232e-11	1.70391e-08
LNC_008145	XLOC_063966	transcript	0.335877	0	Inf	0.000716756	0.0368605
LNC_008244	XLOC_064497	transcript	0	0.580274	#NAME?	1.19443e-05	0.00180645
LNC_008267	XLOC_064603	transcript	0	0.349945	#NAME?	0.000439478	0.026455
LNC_008285	XLOC_064693	transcript	0	1.83881	#NAME?	0.000465231	0.0276389
LNC_008286	XLOC_064695	transcript	0.931125	0	Inf	0.000185662	0.0140664
LNC_008390	XLOC_065318	transcript	0	0.234309	#NAME?	0.000182057	0.0138277
LNC_008516	XLOC_066072	transcript	0	0.635038	#NAME?	3.62861e-06	0.000707555
LNC_008601	XLOC_066607	transcript	4.08677	0	Inf	0.000258579	0.0182499
LNC_008888	XLOC_068456	transcript	0	28.4472	#NAME?	1.10008e-06	0.000271241
LNC_008909	XLOC_068548	transcript	1.27397	0	Inf	7.12529e-07	0.000190126
LNC_008929	XLOC_068690	transcript	0	3.4277	#NAME?	2.18105e-08	1.20628e-05
LNC_008952	XLOC_068808	transcript	0	0.730011	#NAME?	0.0008255	0.0407314
LNC_008969	XLOC_068960	transcript	3.05922	0.38746	2.98104	0.00032501	0.021469
LNC_008970	XLOC_068960	transcript	1.49902	0.00558933	8.06713	9.62068e-20	6.50337e-16
LNC_009060	XLOC_069648	transcript	0	0.519396	#NAME?	0.00109475	0.0491532
LNC_009300	XLOC_071329	transcript	0	0.193012	#NAME?	0.000284185	0.0195802
LNC_009381	XLOC_071887	transcript	0.545973	0	Inf	0.000638857	0.0341236
LNC_009439	XLOC_072374	transcript	0	0.435305	#NAME?	0.000233649	0.0168621
LNC_009443	XLOC_072374	transcript	1.29503	0	Inf	0.000461882	0.0274951
LNC_009491	XLOC_072672	transcript	0.396326	3.10798	-2.97121	0.000108051	0.00958255
LNC_009509	XLOC_072800	transcript	0	0.451761	#NAME?	0.000387627	0.0242369
LNC_009557	XLOC_073058	transcript	0	0.549939	#NAME?	0.000500741	0.0290275
LNC_009712	XLOC_074068	transcript	0.0450733	0.682837	-3.9212	0.000685115	0.035747
LNC_009726	XLOC_074136	transcript	0.002566	0.669458	-8.02733	5.50634e-05	0.00571663
LNC_009784	XLOC_074686	transcript	0.416514	0	Inf	0.000904705	0.0433731
LNC_009824	XLOC_074957	transcript	0	0.597382	#NAME?	0.000992582	0.0459908
LNC_009864	XLOC_075178	transcript	0	0.773052	#NAME?	3.10089e-07	9.67447e-05
LNC_009865	XLOC_075178	transcript	0.0359017	2.33823	-6.02522	8.07159e-05	0.00773322
LNC_009890	XLOC_075315	transcript	1.14211	0.007906	7.17454	3.48232e-12	5.72587e-09
LNC_009955	XLOC_075634	transcript	0.028631	0.582428	-4.34643	0.000944773	0.0447998
LNC_009995	XLOC_075978	transcript	0.244257	1.67454	-2.7773	0.00031506	0.0210402
LNC_010121	XLOC_076635	transcript	0.00488967	0.540306	-6.7879	0.00101345	0.0466034
LNC_010124	XLOC_076635	transcript	0	0.857667	#NAME?	9.00198e-06	0.00146434
LNC_010135	XLOC_076684	transcript	0	1.94749	#NAME?	0.000337122	0.0220163
LNC_010176	XLOC_076819	transcript	2.0657	13.1128	-2.66627	0.000213653	0.0157173
LNC_010235	XLOC_077119	transcript	1.66595	26.7997	-4.0078	1.56677e-07	5.9949e-05
LNC_010467	XLOC_078606	transcript	0	0.645545	#NAME?	7.56303e-07	0.000199186
LNC_010501	XLOC_078801	transcript	0.043948	0.961753	-4.4518	5.95572e-05	0.00611019
LNC_010572	XLOC_079253	transcript	0.221043	0	Inf	2.32148e-05	0.00294853
LNC_010577	XLOC_079302	transcript	0	26.9568	#NAME?	5.18049e-29	1.05057e-24
LNC_010745	XLOC_081106	transcript	0	1.70043	#NAME?	0.000660615	0.0349179
LNC_010753	XLOC_081126	transcript	0.793154	0.00560933	7.14363	4.21665e-05	0.00471229
LNC_010849	XLOC_081706	transcript	0	1.59423	#NAME?	4.69475e-06	0.000870791
LNC_010850	XLOC_081706	transcript	0	0.939013	#NAME?	0.000317041	0.0211261
LNC_010921	XLOC_082298	transcript	0.433173	0.037439	3.53233	0.000861102	0.0419774
LNC_010951	XLOC_082675	transcript	0.973934	0	Inf	1.10212e-14	3.04777e-11
LNC_010996	XLOC_083030	transcript	0.0730013	2.10614	-4.85054	1.41834e-07	5.50746e-05
LNC_011219	XLOC_084532	transcript	0.75634	0.00896767	6.39816	6.8288e-08	3.01051e-05
LNC_011239	XLOC_084603	transcript	0.379385	0	Inf	5.43066e-05	0.00567163
LNC_011290	XLOC_084868	transcript	0.0264373	0.941796	-5.15477	0.000752642	0.0381577
LNC_011298	XLOC_084942	transcript	0	0.507849	#NAME?	2.52365e-10	2.54828e-07
LNC_011365	XLOC_085297	transcript	1.37387	0.0974893	3.81686	1.27112e-05	0.00190006
LNC_011366	XLOC_085297	transcript	1.66825	0.216195	2.94793	2.86414e-07	9.2195e-05
LNC_011367	XLOC_085298	transcript	1.62983	0.136048	3.58254	6.58427e-10	5.72248e-07
LNC_011368	XLOC_085299	transcript	3.17732	0.247047	3.68495	2.29865e-12	3.99558e-09
LNC_011556	XLOC_086553	transcript	0	0.391816	#NAME?	1.66912e-05	0.00229224
LNC_011567	XLOC_086663	transcript	0.412255	0	Inf	1.82847e-05	0.00245076
LNC_011579	XLOC_086721	transcript	1.2107	0.288585	2.06878	0.000778245	0.039162
LNC_011623	XLOC_087027	transcript	0	0.775927	#NAME?	0.000844413	0.0413663
LNC_011640	XLOC_087195	transcript	23.2005	4.89047	2.24611	4.2351e-05	0.00471896
LNC_011753	XLOC_087845	transcript	0	2.87332	#NAME?	2.5839e-06	0.000538353
LNC_011823	XLOC_088354	transcript	0.108488	0.870037	-3.00354	1.705e-05	0.00233099
LNC_011843	XLOC_088486	transcript	0.412396	0	Inf	0.000158098	0.0125895
LNC_011908	XLOC_088887	transcript	0.957789	0.0139913	6.0971	6.08848e-07	0.000171487
LNC_011913	XLOC_088952	transcript	0.595551	0	Inf	0.00074024	0.037623
LNC_011958	XLOC_089139	transcript	0.411046	0	Inf	0.00029426	0.0201148
LNC_012054	XLOC_089878	transcript	0	0.302145	#NAME?	0.000882726	0.0426217
LNC_012144	XLOC_090391	transcript	0	4.45388	#NAME?	4.99381e-08	2.34998e-05
LNC_012254	XLOC_091073	transcript	0.119382	1.89932	-3.99182	0.000694943	0.0361359
LNC_012298	XLOC_091389	transcript	0.0464327	2.21438	-5.57562	2.40907e-05	0.00302191
LNC_012300	XLOC_091399	transcript	0.0218897	0.574257	-4.71338	0.000587774	0.0323611
LNC_012312	XLOC_091446	transcript	0	0.413228	#NAME?	2.55538e-06	0.000535193
LNC_012377	XLOC_091834	transcript	3.75432	0.416816	3.17107	1.57774e-07	5.99916e-05
LNC_012378	XLOC_091834	transcript	1.07588	0.0880907	3.61039	0.000138024	0.0114246
LNC_012500	XLOC_092633	transcript	0.969698	0.0679127	3.83578	0.000516795	0.0295774
LNC_012540	XLOC_092800	transcript	0.446915	0	Inf	0.000531343	0.0300546
LNC_012591	XLOC_093000	transcript	0.646729	0.008713	6.21385	0.000339899	0.02214
LNC_012690	XLOC_093431	transcript	10.8916	3.16742	1.78184	2.32767e-05	0.00295022
LNC_012701	XLOC_093495	transcript	22.3991	1.97169	3.50594	2.21972e-05	0.00283704
LNC_012845	XLOC_094464	transcript	0.541753	2.60326	-2.26461	0.000833883	0.0410451
LNC_012966	XLOC_095368	transcript	3.91698	1.09264	1.84192	0.000301483	0.020425
LNC_013026	XLOC_095611	transcript	0.245036	0.002117	6.85483	0.00101721	0.046741
LNC_013063	XLOC_095795	transcript	1.60085	0.0151827	6.72027	1.09149e-10	1.20654e-07
LNC_013118	XLOC_096283	transcript	1.80578	0	Inf	1.47776e-05	0.00210548
LNC_013197	XLOC_096719	transcript	0.018211	0.734292	-5.33347	6.1928e-05	0.00628978
LNC_013254	XLOC_097021	transcript	1.30585	0.314677	2.05304	0.000519399	0.0296985
LNC_013291	XLOC_097235	transcript	0.000609	2.50886	-12.0083	9.36224e-18	3.7972e-14
LNC_013305	XLOC_097311	transcript	0	1.24521	#NAME?	5.15185e-12	8.03662e-09
LNC_013405	XLOC_098122	transcript	6.77706	0.838926	3.01404	0.00075648	0.0382566
LNC_013592	XLOC_099514	transcript	0	0.580245	#NAME?	2.79879e-06	0.000567577
LNC_013593	XLOC_099514	transcript	0.0103413	0.711291	-6.10395	1.74777e-05	0.00237345
LNC_013618	XLOC_099638	transcript	29.2293	7.4682	1.96858	9.09397e-05	0.00840819
LNC_013639	XLOC_099751	transcript	0	0.595964	#NAME?	6.69712e-07	0.000184362
LNC_013654	XLOC_099807	transcript	10.6255	0.00191667	12.4366	9.59867e-06	0.00153271
LNC_013656	XLOC_099807	transcript	7.46194	0.0952793	6.29124	5.37466e-10	4.90577e-07
LNC_013726	XLOC_100326	transcript	0	0.952271	#NAME?	0.000322579	0.0214014
LNC_013729	XLOC_100327	transcript	0	0.402573	#NAME?	4.57875e-07	0.000134571
LNC_013857	XLOC_101166	transcript	0.0829023	1.69793	-4.35622	3.90104e-06	0.000753433
LNC_013869	XLOC_101248	transcript	0	1.1611	#NAME?	1.11059e-10	1.20654e-07
LNC_014014	XLOC_102596	transcript	0	0.632981	#NAME?	1.45264e-05	0.00208926
LNC_014124	XLOC_103279	transcript	0	0.57183	#NAME?	0.000140327	0.0115717
LNC_014142	XLOC_103360	transcript	0.752203	0	Inf	0.000354486	0.0228698
LNC_014201	XLOC_103788	transcript	0	0.459928	#NAME?	0.00071372	0.0367977
LNC_014220	XLOC_103973	transcript	0.530794	0	Inf	0.000973819	0.0456786
LNC_014229	XLOC_104026	transcript	0.821494	3.3923	-2.04594	0.00101908	0.0467562
LNC_014237	XLOC_104036	transcript	0.463741	0	Inf	1.0725e-11	1.55354e-08
LNC_014239	XLOC_104036	transcript	0	2.21959	#NAME?	2.98073e-07	9.49433e-05
LNC_014280	XLOC_104253	transcript	28.0002	12.0464	1.21683	0.000607141	0.033044
LNC_014291	XLOC_104268	transcript	1.93059	0	Inf	5.05068e-05	0.00538262
LNC_014651	XLOC_106495	transcript	0.187691	0	Inf	0.000467468	0.0276921
LNC_014803	XLOC_107581	transcript	0	0.762484	#NAME?	8.07653e-06	0.00134251
LNC_014863	XLOC_107966	transcript	0.595876	0	Inf	1.8022e-06	0.000403096
LNC_014905	XLOC_108300	transcript	0	2.16977	#NAME?	8.5231e-11	1.01672e-07
LNC_014921	XLOC_108386	transcript	0	2.10894	#NAME?	0.000449509	0.0268901
LNC_014922	XLOC_108386	transcript	0.183769	0	Inf	0.000985602	0.0458776
LNC_014926	XLOC_108386	transcript	1.25111	0	Inf	0.000660122	0.0349179
LNC_014928	XLOC_108386	transcript	0	0.267937	#NAME?	0.00106807	0.0483744
LNC_014960	XLOC_108516	transcript	0	0.845752	#NAME?	0.000112205	0.00982204
LNC_014985	XLOC_108694	transcript	0.18733	5.04881	-4.75229	1.00353e-06	0.000256524
LNC_014988	XLOC_108697	transcript	0.298404	5.59486	-4.22876	1.01336e-05	0.00159718
LNC_014991	XLOC_108723	transcript	0.365254	0.0120147	4.92603	0.000653372	0.0346857
LNC_015162	XLOC_109967	transcript	0.00736533	0.574144	-6.28452	0.000687797	0.0358424
LNC_015177	XLOC_110055	transcript	0	0.772533	#NAME?	0.000475879	0.0280681
LNC_015233	XLOC_110407	transcript	77.3689	0	Inf	2.98132e-09	2.13386e-06
LNC_015234	XLOC_110407	transcript	0	57.6451	#NAME?	3.54801e-05	0.0040959
LNC_015379	XLOC_111509	transcript	0.000194	0.535196	-11.4298	2.4896e-05	0.00309739
LNC_015391	XLOC_111563	transcript	1.45643	9.91032	-2.76649	1.19662e-05	0.00180645
LNC_015396	XLOC_111588	transcript	0	1.09299	#NAME?	0.000410018	0.0252221
LNC_015611	XLOC_112958	transcript	0	0.95555	#NAME?	1.69646e-15	5.73385e-12
LNC_015723	XLOC_113575	transcript	0	0.494058	#NAME?	0.000127793	0.0108132
LNC_015784	XLOC_113900	transcript	1.3089	0	Inf	0.000124183	0.0105933
LNC_015786	XLOC_113903	transcript	0	0.317164	#NAME?	0.000906704	0.0434347
LNC_015800	XLOC_113973	transcript	2.22015	0.450414	2.30133	0.000566022	0.0315924
LNC_015838	XLOC_114209	transcript	9.28116	1.60462	2.53207	4.5635e-07	0.000134571
LNC_015846	XLOC_114271	transcript	0.502665	9e-05	12.4474	0.000226234	0.0164243
LNC_015876	XLOC_114474	transcript	0.002353	0.973343	-8.6923	0.000179335	0.0136722
LNC_015908	XLOC_114714	transcript	0.115387	1.76669	-3.9365	0.000429084	0.0259489
LNC_015979	XLOC_115206	transcript	0.595867	0	Inf	2.45614e-05	0.00306831
LNC_016215	XLOC_116889	transcript	8.11123	0.000501	13.9828	1.56757e-06	0.000363999
LNC_016279	XLOC_117226	transcript	0	0.959842	#NAME?	0.000315431	0.0210419
LNC_016311	XLOC_117524	transcript	1.18334	0.0250747	5.56049	1.89505e-06	0.000417722
LNC_016333	XLOC_117763	transcript	0.840607	0	Inf	0.000987849	0.0458965
LNC_016361	XLOC_117947	transcript	0.000933333	1.22517	-10.3583	3.54538e-05	0.0040959
LNC_016390	XLOC_118155	transcript	3.37615	21.7694	-2.68885	9.47089e-05	0.00866451
LNC_016467	XLOC_118679	transcript	0	1.47218	#NAME?	4.13009e-12	6.61228e-09
LNC_016766	XLOC_121322	transcript	0.005823	1.09875	-7.55989	9.06759e-08	3.80451e-05
LNC_016793	XLOC_121552	transcript	1.56976	0	Inf	0.00013699	0.0113545
LNC_016827	XLOC_121817	transcript	1.59776	0	Inf	8.29332e-05	0.00787921
LNC_016893	XLOC_122422	transcript	0	0.493014	#NAME?	0.000958596	0.0452086
LNC_016970	XLOC_123056	transcript	0	0.707197	#NAME?	0.000327836	0.0215854
LNC_017052	XLOC_123823	transcript	0.387306	0	Inf	3.66897e-05	0.00420363
LNC_017090	XLOC_124284	transcript	0.992732	0.0525693	4.23911	3.86641e-05	0.00439673
LNC_017132	XLOC_124523	transcript	0.583166	0	Inf	0.000636616	0.0341083
LNC_017221	XLOC_125168	transcript	1.55832	0.270888	2.52423	0.000982851	0.0458319
LNC_017443	XLOC_126708	transcript	0	1.55773	#NAME?	0.000291111	0.019922
LNC_017565	XLOC_127791	transcript	0.402275	0	Inf	0.000967003	0.0454972
LNC_017584	XLOC_127926	transcript	0.892781	0	Inf	0.00104218	0.0475652
LNC_017659	XLOC_128668	transcript	0	0.589633	#NAME?	3.08382e-06	0.00061715
LNC_017700	XLOC_129037	transcript	1.58029	0.040377	5.29051	6.12406e-05	0.00624079
LNC_017705	XLOC_129075	transcript	0.335128	5.19032	-3.95304	1.7669e-07	6.4368e-05
LNC_017711	XLOC_129129	transcript	1.80811	9.14239	-2.33809	0.00038564	0.0241568
LNC_017713	XLOC_129131	transcript	0.0538	1.16101	-4.43163	8.13089e-05	0.00777445
LNC_017857	XLOC_130500	transcript	0	0.573515	#NAME?	2.99404e-05	0.00358754
LNC_017869	XLOC_130642	transcript	0	11.1378	#NAME?	8.47716e-05	0.00797115
LNC_017886	XLOC_130804	transcript	1.0754	0.005456	7.62282	4.77247e-05	0.00517273
LNC_017887	XLOC_130804	transcript	1.2185	0	Inf	2.32591e-06	0.000501787
LNC_017951	XLOC_131425	transcript	1.00665	0	Inf	0.00104495	0.0476201
LNC_017968	XLOC_131469	transcript	2.96523	0.406149	2.86806	0.000876417	0.0424542
LNC_018159	XLOC_133224	transcript	0.500041	0	Inf	4.89934e-07	0.000141936
LNC_018163	XLOC_133254	transcript	0	0.430234	#NAME?	3.32708e-05	0.00390759
LNC_018213	XLOC_133556	transcript	1.47504	0.238887	2.62635	0.00095734	0.0452086
LNC_018214	XLOC_133556	transcript	0.758967	0.0432763	4.13239	0.0008989	0.0432311
LNC_018421	XLOC_134885	transcript	0	0.362042	#NAME?	0.000265618	0.0184893
LNC_018451	XLOC_135060	transcript	0.871958	0	Inf	2.91881e-05	0.00350938
LNC_018492	XLOC_135309	transcript	0	0.3949	#NAME?	0.000122304	0.0105095
LNC_018559	XLOC_135882	transcript	0.0120003	0.474642	-5.30569	0.00109003	0.0491147
LNC_018791	XLOC_137578	transcript	0	2.0704	#NAME?	0.000904235	0.0433731
LNC_018808	XLOC_137744	transcript	0	0.624441	#NAME?	0.000135685	0.011271
LNC_018833	XLOC_137921	transcript	0	0.80513	#NAME?	0.000294671	0.0201203
LNC_018876	XLOC_138200	transcript	0.0505947	1.80217	-5.15461	0.000590227	0.0324374
LNC_018898	XLOC_138351	transcript	0	0.466536	#NAME?	4.7289e-08	2.28331e-05
LNC_018961	XLOC_138780	transcript	1.2401	0	Inf	9.24995e-05	0.00851359
LNC_018979	XLOC_138923	transcript	0.536391	7.96244	-3.89185	2.12759e-05	0.00274816
LNC_019027	XLOC_139338	transcript	0.492582	0	Inf	0.00105273	0.0479026
LNC_019083	XLOC_139639	transcript	0	0.641037	#NAME?	4.27991e-07	0.000127638
LNC_019149	XLOC_140190	transcript	0	0.931296	#NAME?	1.67529e-07	6.2147e-05
LNC_019229	XLOC_140682	transcript	0	0.513214	#NAME?	0.000463022	0.027536
LNC_019232	XLOC_140698	transcript	0.040086	2.4764	-5.949	4.01163e-11	5.19275e-08
LNC_019307	XLOC_141298	transcript	0	0.941275	#NAME?	0.000782056	0.0391737
LNC_019432	XLOC_141947	transcript	0.80068	0	Inf	0.000716208	0.0368605
LNC_019570	XLOC_143021	transcript	0.0138123	0.902716	-6.03024	0.000257701	0.0182462
LNC_019593	XLOC_143172	transcript	0	0.567086	#NAME?	0.000171568	0.0132966
LNC_019595	XLOC_143185	transcript	0.003113	1.82504	-9.19541	1.53516e-05	0.00215262
LNC_019596	XLOC_143185	transcript	0.0404423	3.1324	-6.27526	1.25395e-05	0.00188505
LNC_019631	XLOC_143410	transcript	0.644119	2.76363	-2.10116	0.000527348	0.0299839
LNC_019808	XLOC_144522	transcript	2.01484	0	Inf	0.00010519	0.00941109
LNC_019817	XLOC_144568	transcript	0	0.634583	#NAME?	0.00101863	0.0467562
LNC_019853	XLOC_144780	transcript	0.873307	0.0434153	4.33021	0.000922685	0.0439496
LNC_019931	XLOC_145516	transcript	16.6156	4.01049	2.05069	0.000109936	0.00972135
LNC_019974	XLOC_145899	transcript	0.943833	0	Inf	3.06517e-06	0.000615442
LNC_020028	XLOC_146228	transcript	0	2.8973	#NAME?	1.04789e-05	0.00163466
LNC_020032	XLOC_146255	transcript	0.899165	0.010724	6.38967	4.77839e-05	0.00517273
LNC_020082	XLOC_146518	transcript	0.496413	0	Inf	5.5023e-05	0.00571663
LNC_020283	XLOC_148023	transcript	34.3868	14.3947	1.25632	0.000873189	0.0423967
LNC_020307	XLOC_148249	transcript	0.886983	0.021069	5.39571	0.000110855	0.00976001
LNC_020350	XLOC_148525	transcript	4.59114	42.2231	-3.20111	2.11854e-05	0.0027423
LNC_020433	XLOC_149086	transcript	29.86	163.313	-2.45136	8.29254e-05	0.00787921
LNC_020635	XLOC_150636	transcript	0	0.425808	#NAME?	0.000285569	0.0196532
LNC_020750	XLOC_151593	transcript	0.268808	2.49281	-3.21312	0.000127194	0.0107925
LNC_020832	XLOC_152305	transcript	0.000719333	1.13385	-10.6223	0.000348598	0.0226098
LNC_020834	XLOC_152305	transcript	0	2.63839	#NAME?	1.38277e-06	0.000329902
LNC_020841	XLOC_152331	transcript	0	0.538278	#NAME?	0.000175158	0.013453
LNC_020916	XLOC_152799	transcript	3.77663	0.792975	2.25175	0.000218215	0.0159373
LNC_020948	XLOC_153030	transcript	0	28.7094	#NAME?	6.28166e-52	3.82164e-47
LNC_021130	XLOC_154277	transcript	0.773391	0	Inf	1.62165e-05	0.0022557
LNC_021138	XLOC_154355	transcript	1.05539	0	Inf	0.000367922	0.0233616
LNC_021154	XLOC_154488	transcript	0.000503333	1.19199	-11.2096	0.000600592	0.032864
LNC_021283	XLOC_155261	transcript	0	0.797893	#NAME?	0.000747654	0.0379681
LNC_021364	XLOC_155813	transcript	2.20856	0.005922	8.5428	4.04997e-05	0.00456282
LNC_021399	XLOC_156184	transcript	10.4599	2.07868	2.33114	0.000246907	0.0175894
LNC_021424	XLOC_156484	transcript	0.609981	0.0361673	4.07601	0.000480732	0.0281761
LNC_021538	XLOC_157282	transcript	8.46667e-05	1.52816	-14.1396	7.95442e-06	0.00132584
LNC_021539	XLOC_157282	transcript	1.24084	0	Inf	0.00035664	0.0229844
LNC_021541	XLOC_157282	transcript	0	1.29518	#NAME?	0.000636889	0.0341083
LNC_021542	XLOC_157282	transcript	1.13276	0	Inf	0.000358951	0.0230287
LNC_021591	XLOC_157668	transcript	0.679411	0	Inf	0.000204845	0.0153214
LNC_021626	XLOC_157976	transcript	0	1.61998	#NAME?	2.55506e-10	2.54828e-07
LNC_021664	XLOC_158174	transcript	0.449625	0	Inf	0.00071749	0.0368671
LNC_021706	XLOC_158463	transcript	0	0.722103	#NAME?	0.000314723	0.0210402
LNC_021716	XLOC_158482	transcript	3.84755	14.1026	-1.87394	0.000646458	0.0344691
LNC_021783	XLOC_158955	transcript	0	0.964367	#NAME?	1.39682e-05	0.0020477
LNC_021798	XLOC_159148	transcript	334.829	114.476	1.54838	7.85278e-05	0.00757526
LNC_021837	XLOC_159446	transcript	7.58648	1.50427	2.33436	0.000263374	0.0183723
LNC_021839	XLOC_159456	transcript	28.1898	7.14236	1.9807	2.96639e-07	9.49433e-05
LNC_021892	XLOC_159889	transcript	0.039994	0.91295	-4.51268	1.84469e-06	0.000409589

## Sheet: Table S4
Table S4 Different expression mRNA in IB_I vs IB_III
transcript_id	gene_id	feature_id	IB_III_FPKM	IB_I_FPKM	log2(foldchange)	pvalue	qvalue
MamblycephalaGene00019	MamblycephalaGene00019.gene	transcript	30.5205	127.105	-2.05817	0.00100925	0.0464453
MamblycephalaGene00046	MamblycephalaGene00046.gene	transcript	196.82	61.0608	1.68856	1.15e-05	0.0017578
MamblycephalaGene00075	MamblycephalaGene00075.gene	transcript	0.51025	4.80531	-3.23535	0.00106866	0.0483744
MamblycephalaGene00111	MamblycephalaGene00111.gene	transcript	3.08537	0	Inf	3.32e-05	0.00390759
MamblycephalaGene00117	MamblycephalaGene00117.gene	transcript	176.066	860.101	-2.28839	1.83e-05	0.00245076
MamblycephalaGene00206	MamblycephalaGene00206.gene	transcript	7.16513	37.3214	-2.38094	1.88e-05	0.00249994
MamblycephalaGene00413	MamblycephalaGene00413.gene	transcript	0.166225	3.27583	-4.30065	5.73e-06	0.00102512
MamblycephalaGene00450	MamblycephalaGene00450.gene	transcript	823.047	324.332	1.3435	0.0002055	0.0153214
MamblycephalaGene00457	MamblycephalaGene00457.gene	transcript	3.75217	14.4056	-1.94083	0.000989077	0.0458989
MamblycephalaGene00482	MamblycephalaGene00482.gene	transcript	1.78917	0.0408213	5.45383	0.00098827	0.0458965
MamblycephalaGene00483	MamblycephalaGene00483.gene	transcript	0	2.50669	#NAME?	4.09e-10	3.89e-07
MamblycephalaGene00659	MamblycephalaGene00659.gene	transcript	39.7545	159.047	-2.00026	0.000421583	0.0256226
MamblycephalaGene00685	MamblycephalaGene00685.gene	transcript	25.9758	0.710891	5.1914	5.4e-10	4.91e-07
MamblycephalaGene00708	MamblycephalaGene00708.gene	transcript	0.0198163	1.75893	-6.47186	0.00038941	0.0242984
MamblycephalaGene00734	MamblycephalaGene00734.gene	transcript	0.258084	0	Inf	0.000532368	0.0300556
MamblycephalaGene00809	MamblycephalaGene00809.gene	transcript	0.094998	0.001386	6.0989	9.87e-05	0.00893421
MamblycephalaGene00817	MamblycephalaGene00817.gene	transcript	3.58591	1.10349	1.70027	0.000785747	0.0393119
MamblycephalaGene00851	MamblycephalaGene00851.gene	transcript	0.283565	1.80722	-2.67202	0.000529782	0.0300546
MamblycephalaGene00955	MamblycephalaGene00955.gene	transcript	0.0682983	1.81274	-4.73018	0.000452617	0.0270494
MamblycephalaGene00975	MamblycephalaGene00975.gene	transcript	66.2005	260.515	-1.97645	0.000379768	0.0238435
MamblycephalaGene01054	MamblycephalaGene01054.gene	transcript	3.74047	16.6043	-2.15026	6.6e-05	0.00662956
MamblycephalaGene01075	MamblycephalaGene01075.gene	transcript	45.928	0.067536	9.4095	6.48e-08	2.92e-05
MamblycephalaGene01083	MamblycephalaGene01083.gene	transcript	4.72725	30.6393	-2.69631	4.09e-06	0.000783386
MamblycephalaGene01132	MamblycephalaGene01132.gene	transcript	0.0331853	2.01276	-5.92249	0.000313258	0.0209659
MamblycephalaGene01227	MamblycephalaGene01227.gene	transcript	0	0.251849	#NAME?	4.54e-05	0.00496644
MamblycephalaGene01277	MamblycephalaGene01277.gene	transcript	0.332895	8.82084	-4.72778	2.28e-10	2.35e-07
MamblycephalaGene01287	MamblycephalaGene01287.gene	transcript	0	0.874694	#NAME?	0.000304772	0.020579
MamblycephalaGene01370	MamblycephalaGene01370.gene	transcript	5.43385	22.0386	-2.01999	0.00105955	0.0481188
MamblycephalaGene01395	MamblycephalaGene01395.gene	transcript	4.92669	1.10217	2.16028	8.56e-06	0.00141532
MamblycephalaGene01491	MamblycephalaGene01491.gene	transcript	0.366796	0	Inf	0.000236221	0.0170073
MamblycephalaGene01557	MamblycephalaGene01557.gene	transcript	1.34714	0.00501067	8.07069	2.56e-07	8.48e-05
MamblycephalaGene01558	MamblycephalaGene01558.gene	transcript	2.0351	0	Inf	2.3e-07	7.92e-05
MamblycephalaGene01577	MamblycephalaGene01577.gene	transcript	0.1781	0	Inf	0.000605944	0.0330326
MamblycephalaGene01736	MamblycephalaGene01736.gene	transcript	0.074485	1.41644	-4.24917	6.32e-05	0.00640532
MamblycephalaGene01789	MamblycephalaGene01789.gene	transcript	16.047	68.2374	-2.08826	0.000220881	0.0160933
MamblycephalaGene01913	MamblycephalaGene01913.gene	transcript	0	2.84442	#NAME?	3.59e-06	0.000702252
MamblycephalaGene01934	MamblycephalaGene01934.gene	transcript	0.411321	0.0171917	4.58048	0.00040102	0.0247688
MamblycephalaGene01949	MamblycephalaGene01949.gene	transcript	8.62704	0.32018	4.75191	6.93e-07	0.000188222
MamblycephalaGene02040	MamblycephalaGene02040.gene	transcript	37.8871	0.74105	5.67599	5.09e-06	0.000926943
MamblycephalaGene02062	MamblycephalaGene02062.gene	transcript	0.789199	0.0503177	3.97125	0.00104417	0.04762
MamblycephalaGene02143	MamblycephalaGene02143.gene	transcript	1.94829	0	Inf	4.03e-05	0.00454888
MamblycephalaGene02170	MamblycephalaGene02170.gene	transcript	62654.6	22025.2	1.50827	3.58e-05	0.0041229
MamblycephalaGene02171	MamblycephalaGene02171.gene	transcript	3.78493	0.225255	4.07063	6.58e-06	0.00115433
MamblycephalaGene02207	MamblycephalaGene02207.gene	transcript	146.395	50.1868	1.54449	0.000460937	0.0274657
MamblycephalaGene02258	MamblycephalaGene02258.gene	transcript	18.5606	64.4326	-1.79555	0.000895918	0.0431559
MamblycephalaGene02375	MamblycephalaGene02375.gene	transcript	1.8718	0.0755597	4.63067	0.000364368	0.023212
MamblycephalaGene02376	MamblycephalaGene02376.gene	transcript	1.52443	0.467503	1.70523	0.000886354	0.042729
MamblycephalaGene02416	MamblycephalaGene02416.gene	transcript	6.36028	24.4367	-1.94189	0.000824696	0.0407247
MamblycephalaGene02489	MamblycephalaGene02489.gene	transcript	13.8051	76.0803	-2.46232	7.04e-05	0.00696057
MamblycephalaGene02737	MamblycephalaGene02737.gene	transcript	0.44855	0.00505767	6.47065	7.63e-06	0.00128312
MamblycephalaGene02785	MamblycephalaGene02785.gene	transcript	0.0656937	1.95664	-4.89648	1.25e-05	0.00188505
MamblycephalaGene02794	MamblycephalaGene02794.gene	transcript	1.0127	0.00861667	6.87686	3.04e-08	1.62e-05
MamblycephalaGene02916	MamblycephalaGene02916.gene	transcript	1.07895	11.2918	-3.38758	1.04e-05	0.00163214
MamblycephalaGene02933	MamblycephalaGene02933.gene	transcript	0	0.418641	#NAME?	0.000331776	0.0217507
MamblycephalaGene02988	MamblycephalaGene02988.gene	transcript	19.8879	4.40562	2.17448	1.03e-06	0.000259629
MamblycephalaGene03135	MamblycephalaGene03135.gene	transcript	1.48108	0.148046	3.32253	1.3e-05	0.00193408
MamblycephalaGene03193	MamblycephalaGene03193.gene	transcript	12.7548	121.927	-3.2569	6.92e-07	0.000188222
MamblycephalaGene03346	MamblycephalaGene03346.gene	transcript	4.42155	0.238417	4.21299	8.61e-06	0.00141887
MamblycephalaGene03347	MamblycephalaGene03347.gene	transcript	13.9776	0.0350363	8.64004	7.69e-12	1.14e-08
MamblycephalaGene03385	MamblycephalaGene03385.gene	transcript	1.45189	8.0726	-2.4751	2.01e-05	0.00262965
MamblycephalaGene03388	MamblycephalaGene03388.gene	transcript	0.698765	8.72348	-3.64203	5.23e-06	0.000943947
MamblycephalaGene03585	MamblycephalaGene03585.gene	transcript	0.255778	3.99772	-3.96621	3.21e-08	1.68e-05
MamblycephalaGene03597	MamblycephalaGene03597.gene	transcript	1.89019	0.0447103	5.40178	4.18e-09	2.86e-06
MamblycephalaGene03664	MamblycephalaGene03664.gene	transcript	0.0587857	0.994342	-4.08021	7.81e-05	0.00755149
MamblycephalaGene03707	MamblycephalaGene03707.gene	transcript	6.87746	41.456	-2.59163	4.91e-06	0.000902251
MamblycephalaGene03762	MamblycephalaGene03762.gene	transcript	8.70531	3.63934	1.25822	0.000868005	0.0421787
MamblycephalaGene03776	MamblycephalaGene03776.gene	transcript	3.20159	0.285974	3.48483	0.000522334	0.0297823
MamblycephalaGene03813	MamblycephalaGene03813.gene	transcript	2.9435	12.5193	-2.08855	0.000979027	0.045817
MamblycephalaGene03908	MamblycephalaGene03908.gene	transcript	28.8856	12.9936	1.15255	0.00100211	0.0462566
MamblycephalaGene03946	MamblycephalaGene03946.gene	transcript	17.1368	5.33498	1.68354	0.00033428	0.0218847
MamblycephalaGene03947	MamblycephalaGene03947.gene	transcript	12.8998	4.08915	1.65747	0.000920325	0.0438799
MamblycephalaGene04043	MamblycephalaGene04043.gene	transcript	17.4436	2.12452	3.03749	2.82e-07	9.14e-05
MamblycephalaGene04044	MamblycephalaGene04044.gene	transcript	0.763129	0	Inf	3.87e-05	0.00439781
MamblycephalaGene04079	MamblycephalaGene04079.gene	transcript	30.8512	12.5362	1.29922	0.000911835	0.0436118
MamblycephalaGene04192	MamblycephalaGene04192.gene	transcript	32.9588	11.555	1.51215	9.51e-05	0.00867824
MamblycephalaGene04340	MamblycephalaGene04340.gene	transcript	2.38242	0.471036	2.33852	0.000478453	0.0280966
MamblycephalaGene04522	MamblycephalaGene04522.gene	transcript	16.1269	5.38576	1.58224	1.8e-05	0.00242951
MamblycephalaGene04555	MamblycephalaGene04555.gene	transcript	0.926405	17.7616	-4.26098	7.77e-06	0.00130157
MamblycephalaGene04579	MamblycephalaGene04579.gene	transcript	166.485	76.7687	1.11681	0.000946218	0.0448333
MamblycephalaGene04603	MamblycephalaGene04603.gene	transcript	0	1.82171	#NAME?	2.22e-08	1.22e-05
MamblycephalaGene04653	MamblycephalaGene04653.gene	transcript	11.6559	4.44648	1.39032	0.000396128	0.0245915
MamblycephalaGene04661	MamblycephalaGene04661.gene	transcript	0.104425	3.76695	-5.17286	7.56e-07	0.000199186
MamblycephalaGene04771	MamblycephalaGene04771.gene	transcript	4.88226	24.1131	-2.3042	9.78e-06	0.00155457
MamblycephalaGene04814	MamblycephalaGene04814.gene	transcript	9.49039	50.4563	-2.4105	0.000124498	0.0105933
MamblycephalaGene05090	MamblycephalaGene05090.gene	transcript	1.439	0.111032	3.69602	0.000205365	0.0153214
MamblycephalaGene05300	MamblycephalaGene05300.gene	transcript	2.35316	0.149727	3.97419	0.000171078	0.0132756
MamblycephalaGene05334	MamblycephalaGene05334.gene	transcript	2.21546	12.351	-2.47895	0.000418395	0.0255704
MamblycephalaGene05361	MamblycephalaGene05361.gene	transcript	190.947	71.0848	1.42556	0.00109304	0.0491147
MamblycephalaGene05376	MamblycephalaGene05376.gene	transcript	9.39228	0.09963	6.55875	6.32e-07	0.000175453
MamblycephalaGene05455	MamblycephalaGene05455.gene	transcript	0.166771	3.93382	-4.55999	7.46e-07	0.000198228
MamblycephalaGene05456	MamblycephalaGene05456.gene	transcript	0.075968	2.90507	-5.25704	9.57e-06	0.00153271
MamblycephalaGene05471	MamblycephalaGene05471.gene	transcript	3.04175	0.312124	3.28471	0.000797767	0.0396132
MamblycephalaGene05494	MamblycephalaGene05494.gene	transcript	1.92076	0.231061	3.05533	9.59e-06	0.00153271
MamblycephalaGene05496	MamblycephalaGene05496.gene	transcript	39.6036	137.986	-1.80082	0.000878408	0.0425144
MamblycephalaGene05513	MamblycephalaGene05513.gene	transcript	63.6342	19.5989	1.69903	3.97e-05	0.00449476
MamblycephalaGene05518	MamblycephalaGene05518.gene	transcript	0.730182	0.0506117	3.85071	0.000379702	0.0238435
MamblycephalaGene05533	MamblycephalaGene05533.gene	transcript	0.0309073	0.666974	-4.43161	0.000142698	0.011681
MamblycephalaGene05539	MamblycephalaGene05539.gene	transcript	1.45925	8.26894	-2.50247	0.000254643	0.0180769
MamblycephalaGene05676	MamblycephalaGene05676.gene	transcript	6.30095	88.3265	-3.80921	1.23e-07	4.92e-05
MamblycephalaGene05768	MamblycephalaGene05768.gene	transcript	29.0664	1.67153	4.12011	8.02e-10	6.87e-07
MamblycephalaGene05807	MamblycephalaGene05807.gene	transcript	15.5247	0.425857	5.18805	9e-05	0.0083423
MamblycephalaGene05868	MamblycephalaGene05868.gene	transcript	13.0784	3.4682	1.91493	1.64e-05	0.00227181
MamblycephalaGene06002	MamblycephalaGene06002.gene	transcript	86.9654	36.3936	1.25676	0.000300909	0.0204088
MamblycephalaGene06028	MamblycephalaGene06028.gene	transcript	118.203	48.44	1.28699	0.000866823	0.0421787
MamblycephalaGene06032	MamblycephalaGene06032.gene	transcript	0.140544	4.59136	-5.02982	0.000110508	0.00974362
MamblycephalaGene06065	MamblycephalaGene06065.gene	transcript	7.60004	1.38431	2.45684	7.03e-05	0.00696057
MamblycephalaGene06152	MamblycephalaGene06152.gene	transcript	4.21791	0.325313	3.69662	0.00016882	0.0131506
MamblycephalaGene06158	MamblycephalaGene06158.gene	transcript	2.5114	0	Inf	1.81e-08	1.02e-05
MamblycephalaGene06286	MamblycephalaGene06286.gene	transcript	5.31644	42.3783	-2.99479	4.54e-08	2.23e-05
MamblycephalaGene06291	MamblycephalaGene06291.gene	transcript	99.6183	15.2644	2.70624	1.56e-09	1.2e-06
MamblycephalaGene06356	MamblycephalaGene06356.gene	transcript	13.0526	3.5985	1.85887	6e-06	0.00106742
MamblycephalaGene06380	MamblycephalaGene06380.gene	transcript	10.9937	113.035	-3.36202	7.24e-09	4.54e-06
MamblycephalaGene06426	MamblycephalaGene06426.gene	transcript	13.1921	122.984	-3.22072	3.21e-06	0.000636783
MamblycephalaGene06540	MamblycephalaGene06540.gene	transcript	1.00639	5.67826	-2.49625	0.000515447	0.029528
MamblycephalaGene06549	MamblycephalaGene06549.gene	transcript	11.0044	0.621474	4.14624	2.55e-06	0.000535193
MamblycephalaGene06759	MamblycephalaGene06759.gene	transcript	62.3426	16.6552	1.90424	2.45e-06	0.000522238
MamblycephalaGene06763	MamblycephalaGene06763.gene	transcript	10.6564	2.45529	2.11776	0.000562696	0.0314645
MamblycephalaGene06771	MamblycephalaGene06771.gene	transcript	2.20653	0	Inf	4.9e-05	0.00527362
MamblycephalaGene06850	MamblycephalaGene06850.gene	transcript	40.4519	11.7854	1.77921	0.000106707	0.00949382
MamblycephalaGene06891	MamblycephalaGene06891.gene	transcript	5.20044	1.17155	2.15022	5.2e-05	0.00550148
MamblycephalaGene07203	MamblycephalaGene07203.gene	transcript	12.3942	45.3519	-1.8715	0.000920265	0.0438799
MamblycephalaGene07212	MamblycephalaGene07212.gene	transcript	44.3744	13.2141	1.74765	1.16e-05	0.00177331
MamblycephalaGene07377	MamblycephalaGene07377.gene	transcript	0.021272	1.04357	-5.61643	0.000155037	0.0123782
MamblycephalaGene07461	MamblycephalaGene07461.gene	transcript	5.52655	42.5193	-2.94367	5.02e-08	2.35e-05
MamblycephalaGene07511	MamblycephalaGene07511.gene	transcript	0.118652	0.982707	-3.05002	0.00077996	0.0391737
MamblycephalaGene07526	MamblycephalaGene07526.gene	transcript	1.23987	0.150285	3.04442	0.000173219	0.0133734
MamblycephalaGene07566	MamblycephalaGene07566.gene	transcript	0.349463	0	Inf	0.00103186	0.0472359
MamblycephalaGene07602	MamblycephalaGene07602.gene	transcript	68.1257	28.252	1.26985	0.000573219	0.0318189
MamblycephalaGene07647	MamblycephalaGene07647.gene	transcript	17.6886	4.7751	1.88922	0.000614723	0.0332727
MamblycephalaGene07734	MamblycephalaGene07734.gene	transcript	67.0577	244.325	-1.86533	0.000701089	0.0363312
MamblycephalaGene07761	MamblycephalaGene07761.gene	transcript	1.69001	0.256573	2.71959	9.38e-05	0.00859033
MamblycephalaGene07781	MamblycephalaGene07781.gene	transcript	1887.5	607.325	1.63594	0.000103914	0.00933818
MamblycephalaGene07911	MamblycephalaGene07911.gene	transcript	0.0689543	2.63636	-5.25676	2.44e-05	0.00305214
MamblycephalaGene07936	MamblycephalaGene07936.gene	transcript	12.3279	57.3571	-2.21805	0.00019472	0.0146795
MamblycephalaGene07982	MamblycephalaGene07982.gene	transcript	5.57381	1.34577	2.05024	1.94e-05	0.0025558
MamblycephalaGene08005	MamblycephalaGene08005.gene	transcript	7.06026	2.37215	1.57352	0.000121424	0.0104713
MamblycephalaGene08029	MamblycephalaGene08029.gene	transcript	149.149	33.5668	2.15165	1.83e-07	6.53e-05
MamblycephalaGene08032	MamblycephalaGene08032.gene	transcript	0.531134	3.50615	-2.72274	0.000159519	0.0126365
MamblycephalaGene08048	MamblycephalaGene08048.gene	transcript	1.31903	5.47928	-2.05451	0.000574377	0.0318193
MamblycephalaGene08240	MamblycephalaGene08240.gene	transcript	5.01541	21.0101	-2.06665	0.000307116	0.0206456
MamblycephalaGene08282	MamblycephalaGene08282.gene	transcript	307.677	142.075	1.11477	0.000911691	0.0436118
MamblycephalaGene08326	MamblycephalaGene08326.gene	transcript	0.753422	0	Inf	4.48e-07	0.000132848
MamblycephalaGene08351	MamblycephalaGene08351.gene	transcript	7.87714	1.27125	2.63143	2.74e-07	8.95e-05
MamblycephalaGene08375	MamblycephalaGene08375.gene	transcript	58.7731	13.3206	2.14149	1.59e-05	0.00222602
MamblycephalaGene08385	MamblycephalaGene08385.gene	transcript	70.9397	373.073	-2.39479	6.42e-05	0.00646993
MamblycephalaGene08655	MamblycephalaGene08655.gene	transcript	47.4531	14.867	1.67439	1.43e-05	0.0020643
MamblycephalaGene08700	MamblycephalaGene08700.gene	transcript	15.1615	59.1005	-1.96276	0.000440898	0.0264791
MamblycephalaGene08734	MamblycephalaGene08734.gene	transcript	32.4513	9.8979	1.71308	2.69e-05	0.00327555
MamblycephalaGene08735	MamblycephalaGene08735.gene	transcript	50.9364	180.319	-1.82378	0.000511575	0.029384
MamblycephalaGene08864	MamblycephalaGene08864.gene	transcript	20.338	73.1083	-1.84586	0.000912744	0.043621
MamblycephalaGene08892	MamblycephalaGene08892.gene	transcript	9.86662	41.1162	-2.05908	0.000349436	0.0226401
MamblycephalaGene09002	MamblycephalaGene09002.gene	transcript	7.18892	3.12588	1.20151	0.000736744	0.0375307
MamblycephalaGene09003	MamblycephalaGene09003.gene	transcript	51478	15771	1.70668	4.3e-06	0.000809843
MamblycephalaGene09082	MamblycephalaGene09082.gene	transcript	4.69591	28.331	-2.5929	1.6e-05	0.00223503
MamblycephalaGene09110	MamblycephalaGene09110.gene	transcript	7.93976	2.50559	1.66395	0.000166893	0.0130675
MamblycephalaGene09113	MamblycephalaGene09113.gene	transcript	6.10603	89.9836	-3.88135	8.06e-08	3.41e-05
MamblycephalaGene09125	MamblycephalaGene09125.gene	transcript	1.95445	0.527535	1.88942	0.000649657	0.0345488
MamblycephalaGene09143	MamblycephalaGene09143.gene	transcript	5.04782	1.68548	1.5825	0.000139987	0.0115714
MamblycephalaGene09209	MamblycephalaGene09209.gene	transcript	19.3622	6.2026	1.6423	1.47e-05	0.00210436
MamblycephalaGene09315	MamblycephalaGene09315.gene	transcript	4.89479	0.282763	4.11358	0.000792119	0.0395332
MamblycephalaGene09456	MamblycephalaGene09456.gene	transcript	21.049	5.67282	1.89161	3.68e-05	0.00421055
MamblycephalaGene09563	MamblycephalaGene09563.gene	transcript	6.08536	30.2987	-2.31584	6.77e-05	0.0067597
MamblycephalaGene09590	MamblycephalaGene09590.gene	transcript	99.9601	529.454	-2.40508	1.46e-05	0.0020913
MamblycephalaGene09614	MamblycephalaGene09614.gene	transcript	3.25429	11.8682	-1.86668	0.00108027	0.0488272
MamblycephalaGene09633	MamblycephalaGene09633.gene	transcript	1.35276	11.3765	-3.07208	5.26e-05	0.00555634
MamblycephalaGene09754	MamblycephalaGene09754.gene	transcript	10.866	37.0169	-1.76836	0.000970381	0.0455877
MamblycephalaGene09769	MamblycephalaGene09769.gene	transcript	2.77893	0.317323	3.13051	0.000638203	0.0341236
MamblycephalaGene09770	MamblycephalaGene09770.gene	transcript	1.45746	0.194122	2.90842	0.00110864	0.0496303
MamblycephalaGene10104	MamblycephalaGene10104.gene	transcript	2.26507	10.4702	-2.20866	0.000484083	0.0283452
MamblycephalaGene10115	MamblycephalaGene10115.gene	transcript	10.2395	2.7861	1.87782	6.91e-05	0.00687694
MamblycephalaGene10210	MamblycephalaGene10210.gene	transcript	3.00178	0.0154	7.60675	0.000168271	0.0131297
MamblycephalaGene10262	MamblycephalaGene10262.gene	transcript	53.8845	20.5152	1.39318	0.000993325	0.0459908
MamblycephalaGene10275	MamblycephalaGene10275.gene	transcript	4.08838	26.5221	-2.69759	2.09e-06	0.000456974
MamblycephalaGene10301	MamblycephalaGene10301.gene	transcript	3.99432	1.09208	1.87087	0.000787716	0.039378
MamblycephalaGene10305	MamblycephalaGene10305.gene	transcript	20.2196	6.39304	1.66118	0.000715304	0.0368482
MamblycephalaGene10308	MamblycephalaGene10308.gene	transcript	5.0666	24.1848	-2.25501	0.000661383	0.0349281
MamblycephalaGene10309	MamblycephalaGene10309.gene	transcript	2.39002	0.121187	4.30172	2.61e-05	0.0032051
MamblycephalaGene10338	MamblycephalaGene10338.gene	transcript	1.26594	13.1035	-3.37167	1.54e-05	0.00215262
MamblycephalaGene10429	MamblycephalaGene10429.gene	transcript	11.9563	1.74193	2.77901	1.05e-10	1.18e-07
MamblycephalaGene10432	MamblycephalaGene10432.gene	transcript	14.9303	3.6415	2.03564	0.000511337	0.029384
MamblycephalaGene10503	MamblycephalaGene10503.gene	transcript	2.24278	0.775838	1.53146	0.000600689	0.032864
MamblycephalaGene10547	MamblycephalaGene10547.gene	transcript	23.1255	8.06606	1.51955	6.84e-05	0.00682656
MamblycephalaGene10629	MamblycephalaGene10629.gene	transcript	0.32218	0.007332	5.45752	1.69e-05	0.00231154
MamblycephalaGene10711	MamblycephalaGene10711.gene	transcript	3.19594	13.3808	-2.06586	0.000307105	0.0206456
MamblycephalaGene10813	MamblycephalaGene10813.gene	transcript	170.343	74.9671	1.18412	0.000540946	0.0304723
MamblycephalaGene10883	MamblycephalaGene10883.gene	transcript	56.2958	18.8455	1.5788	0.000505241	0.0292463
MamblycephalaGene11015	MamblycephalaGene11015.gene	transcript	0.0122907	0.532021	-5.43585	0.000419042	0.0255704
MamblycephalaGene11125	MamblycephalaGene11125.gene	transcript	15.1514	3.13184	2.27437	3.11e-05	0.00369949
MamblycephalaGene11139	MamblycephalaGene11139.gene	transcript	0.303901	4.02468	-3.7272	0.000729544	0.0373289
MamblycephalaGene11260	MamblycephalaGene11260.gene	transcript	9.15735	2.95121	1.63362	0.00070444	0.0364738
MamblycephalaGene11262	MamblycephalaGene11262.gene	transcript	27.6757	10.7981	1.35784	0.000337276	0.0220163
MamblycephalaGene11323	MamblycephalaGene11323.gene	transcript	5.33052	22.5719	-2.08218	0.00014787	0.0119788
MamblycephalaGene11333	MamblycephalaGene11333.gene	transcript	5.26374	28.2932	-2.42629	3.51e-05	0.00408057
MamblycephalaGene11351	MamblycephalaGene11351.gene	transcript	24.3073	5.36633	2.17938	6.24e-07	0.000174998
MamblycephalaGene11354	MamblycephalaGene11354.gene	transcript	73.7361	31.886	1.20945	0.000859661	0.0419407
MamblycephalaGene11388	MamblycephalaGene11388.gene	transcript	0.204283	0.004689	5.44515	0.000789139	0.0394168
MamblycephalaGene11491	MamblycephalaGene11491.gene	transcript	5.46551	0.568229	3.26581	7.05e-08	3.06e-05
MamblycephalaGene11534	MamblycephalaGene11534.gene	transcript	3.44443	0.386221	3.15677	1.59e-06	0.000367433
MamblycephalaGene11614	MamblycephalaGene11614.gene	transcript	9.97794	1.53647	2.69912	1.56e-09	1.2e-06
MamblycephalaGene11750	MamblycephalaGene11750.gene	transcript	83.1931	24.6901	1.75253	2.47e-06	0.000522545
MamblycephalaGene12047	MamblycephalaGene12047.gene	transcript	1.18301	6.12268	-2.3717	0.000286579	0.0196795
MamblycephalaGene12072	MamblycephalaGene12072.gene	transcript	0.746902	0.0827883	3.17342	0.000397093	0.0246011
MamblycephalaGene12073	MamblycephalaGene12073.gene	transcript	15.5124	5.1491	1.59103	0.00012276	0.010519
MamblycephalaGene12089	MamblycephalaGene12089.gene	transcript	50.9461	21.2804	1.25944	0.00039349	0.024497
MamblycephalaGene12102	MamblycephalaGene12102.gene	transcript	9.49752	35.3	-1.89405	0.000378113	0.0238218
MamblycephalaGene12313	MamblycephalaGene12313.gene	transcript	0.339041	3.65732	-3.43126	0.000614018	0.0332641
MamblycephalaGene12411	MamblycephalaGene12411.gene	transcript	0.067702	1.67983	-4.63297	3.32e-05	0.00390759
MamblycephalaGene12469	MamblycephalaGene12469.gene	transcript	51.4337	16.3628	1.65229	2.17e-05	0.00279343
MamblycephalaGene12495	MamblycephalaGene12495.gene	transcript	2.93788	0.177766	4.04673	2.44e-06	0.000521978
MamblycephalaGene12499	MamblycephalaGene12499.gene	transcript	16.1517	124.244	-2.94342	5.96e-06	0.00106374
MamblycephalaGene12507	MamblycephalaGene12507.gene	transcript	25.8401	90.015	-1.80055	0.000856377	0.0418476
MamblycephalaGene12543	MamblycephalaGene12543.gene	transcript	0	1.53916	#NAME?	5.78e-05	0.00595642
MamblycephalaGene12590	MamblycephalaGene12590.gene	transcript	14.7379	55.932	-1.92415	0.000404684	0.0249445
MamblycephalaGene12595	MamblycephalaGene12595.gene	transcript	26.8538	93.437	-1.79887	0.00078234	0.0391737
MamblycephalaGene12610	MamblycephalaGene12610.gene	transcript	2.65646	13.2626	-2.31978	0.000140371	0.0115717
MamblycephalaGene12834	MamblycephalaGene12834.gene	transcript	2.49968	15.3572	-2.6191	0.000330923	0.0217299
MamblycephalaGene12898	MamblycephalaGene12898.gene	transcript	2.72075	0.062837	5.43625	1.73e-06	0.000394639
MamblycephalaGene12953	MamblycephalaGene12953.gene	transcript	5.3413	22.2597	-2.05917	0.000932962	0.0443434
MamblycephalaGene12990	MamblycephalaGene12990.gene	transcript	3.41441	12.3794	-1.85824	0.000721095	0.0369696
MamblycephalaGene13028	MamblycephalaGene13028.gene	transcript	9.90788	56.2292	-2.50467	1.53e-06	0.000357537
MamblycephalaGene13038	MamblycephalaGene13038.gene	transcript	0.773334	0.133494	2.53432	0.000961157	0.0452943
MamblycephalaGene13054	MamblycephalaGene13054.gene	transcript	5.34978	1.99328	1.42433	0.000712251	0.0367663
MamblycephalaGene13067	MamblycephalaGene13067.gene	transcript	0.310843	0.0186967	4.05533	0.000709182	0.0366569
MamblycephalaGene13087	MamblycephalaGene13087.gene	transcript	212.696	70.5005	1.59309	0.000420108	0.0256098
MamblycephalaGene13132	MamblycephalaGene13132.gene	transcript	5.96055	0.653995	3.18809	2.37e-05	0.00299448
MamblycephalaGene13266	MamblycephalaGene13266.gene	transcript	63.1859	26.5643	1.25011	0.000440855	0.0264791
MamblycephalaGene13319	MamblycephalaGene13319.gene	transcript	5.73564	27.4496	-2.25876	1.34e-05	0.00197483
MamblycephalaGene13327	MamblycephalaGene13327.gene	transcript	11.175	39.6387	-1.82663	0.000568488	0.0316719
MamblycephalaGene13355	MamblycephalaGene13355.gene	transcript	1.14246	6.52731	-2.51434	0.000867316	0.0421787
MamblycephalaGene13559	MamblycephalaGene13559.gene	transcript	29.9167	108.451	-1.85802	0.000413509	0.0253855
MamblycephalaGene13570	MamblycephalaGene13570.gene	transcript	0.617682	3.74607	-2.60044	2.04e-05	0.00265477
MamblycephalaGene13624	MamblycephalaGene13624.gene	transcript	4.44672	32.3367	-2.86236	1.74e-06	0.000394639
MamblycephalaGene13655	MamblycephalaGene13655.gene	transcript	17.369	7.32526	1.24556	0.000994422	0.0460066
MamblycephalaGene13678	MamblycephalaGene13678.gene	transcript	249.739	108.133	1.20761	0.000585909	0.0322876
MamblycephalaGene13681	MamblycephalaGene13681.gene	transcript	20.939	8.94607	1.22687	0.000647826	0.0345118
MamblycephalaGene13735	MamblycephalaGene13735.gene	transcript	2.97501	12.1169	-2.02605	0.000378624	0.0238218
MamblycephalaGene13817	MamblycephalaGene13817.gene	transcript	6.453	60.5066	-3.22905	2.41e-05	0.00302192
MamblycephalaGene13863	MamblycephalaGene13863.gene	transcript	5.10286	1.45309	1.81218	0.000507025	0.029266
MamblycephalaGene13907	MamblycephalaGene13907.gene	transcript	15.8079	61.0582	-1.94954	0.00025906	0.0182627
MamblycephalaGene13917	MamblycephalaGene13917.gene	transcript	38.7682	15.9505	1.28127	0.00047393	0.0280203
MamblycephalaGene13968	MamblycephalaGene13968.gene	transcript	13.3647	4.05066	1.72219	8.4e-06	0.00139218
MamblycephalaGene13992	MamblycephalaGene13992.gene	transcript	14.7725	5.76412	1.35774	0.000466461	0.0276594
MamblycephalaGene14115	MamblycephalaGene14115.gene	transcript	15.5062	5.51298	1.49194	7.03e-05	0.00696057
MamblycephalaGene14142	MamblycephalaGene14142.gene	transcript	2.49086	12.2363	-2.29645	0.000207606	0.0154284
MamblycephalaGene14144	MamblycephalaGene14144.gene	transcript	0.141618	1.28547	-3.18222	0.00108166	0.0488538
MamblycephalaGene14269	MamblycephalaGene14269.gene	transcript	672.173	191.745	1.80964	0.000100939	0.00909765
MamblycephalaGene14302	MamblycephalaGene14302.gene	transcript	17.3465	101.269	-2.54548	9.26e-07	0.000237685
MamblycephalaGene14345	MamblycephalaGene14345.gene	transcript	27.4174	9.39492	1.54514	7.93e-05	0.00763093
MamblycephalaGene14366	MamblycephalaGene14366.gene	transcript	113.146	424.48	-1.90751	0.000378639	0.0238218
MamblycephalaGene14379	MamblycephalaGene14379.gene	transcript	0.37033	0.039399	3.23258	0.00102616	0.0470454
MamblycephalaGene14385	MamblycephalaGene14385.gene	transcript	6.68301	36.0483	-2.43136	7.24e-06	0.00124211
MamblycephalaGene14578	MamblycephalaGene14578.gene	transcript	107.515	29.777	1.85227	6.97e-07	0.000188387
MamblycephalaGene14602	MamblycephalaGene14602.gene	transcript	89.7553	37.6777	1.25229	0.00103334	0.0472677
MamblycephalaGene14682	MamblycephalaGene14682.gene	transcript	45.5086	13.6481	1.73743	1.83e-05	0.00245076
MamblycephalaGene14765	MamblycephalaGene14765.gene	transcript	7.34616	27.674	-1.91347	0.00105985	0.0481188
MamblycephalaGene14890	MamblycephalaGene14890.gene	transcript	4.45446	22.1066	-2.31116	3.5e-05	0.00407973
MamblycephalaGene14962	MamblycephalaGene14962.gene	transcript	1.47208	10.5212	-2.83737	2.6e-06	0.000540037
MamblycephalaGene15000	MamblycephalaGene15000.gene	transcript	149.704	654.87	-2.12909	0.000214483	0.0157593
MamblycephalaGene15011	MamblycephalaGene15011.gene	transcript	2.02354	0.263468	2.94118	0.000245872	0.0175362
MamblycephalaGene15031	MamblycephalaGene15031.gene	transcript	93.8948	605.349	-2.68865	1.19e-06	0.000291361
MamblycephalaGene15048	MamblycephalaGene15048.gene	transcript	47.9986	16.6484	1.52761	4.34e-05	0.00481443
MamblycephalaGene15113	MamblycephalaGene15113.gene	transcript	5.36817	1.11021	2.2736	2.53e-06	0.000534448
MamblycephalaGene15157	MamblycephalaGene15157.gene	transcript	30.6078	8.59039	1.83311	3.06e-06	0.000615442
MamblycephalaGene15283	MamblycephalaGene15283.gene	transcript	21.6343	93.1373	-2.10604	0.000262204	0.0183567
MamblycephalaGene15372	MamblycephalaGene15372.gene	transcript	0.150698	2.26121	-3.90737	0.000297923	0.0202808
MamblycephalaGene15397	MamblycephalaGene15397.gene	transcript	2.2095	14.9061	-2.75412	0.000594122	0.0325926
MamblycephalaGene15479	MamblycephalaGene15479.gene	transcript	11.8186	1.41443	3.06276	9.16e-08	3.82e-05
MamblycephalaGene15536	MamblycephalaGene15536.gene	transcript	0.0562337	0.00434733	3.69323	0.000699774	0.036294
MamblycephalaGene15863	MamblycephalaGene15863.gene	transcript	7.29987	2.15507	1.76014	0.000218032	0.0159373
MamblycephalaGene15933	MamblycephalaGene15933.gene	transcript	28.268	111.168	-1.9755	0.00014899	0.0120335
MamblycephalaGene15952	MamblycephalaGene15952.gene	transcript	10.2265	2.07439	2.30156	4.14e-05	0.00465169
MamblycephalaGene15953	MamblycephalaGene15953.gene	transcript	1.38082	5.8704	-2.08794	0.000530123	0.0300546
MamblycephalaGene15961	MamblycephalaGene15961.gene	transcript	7.47425	1.70806	2.12957	9.16e-05	0.00844943
MamblycephalaGene16073	MamblycephalaGene16073.gene	transcript	0.128166	3.64001	-4.82786	0.000282857	0.019555
MamblycephalaGene16154	MamblycephalaGene16154.gene	transcript	12.5353	56.8253	-2.18054	0.000141926	0.0116368
MamblycephalaGene16183	MamblycephalaGene16183.gene	transcript	18.0435	100.273	-2.47438	3.43e-06	0.000676858
MamblycephalaGene16234	MamblycephalaGene16234.gene	transcript	12.6513	3.53226	1.84062	0.000189006	0.0143019
MamblycephalaGene16524	MamblycephalaGene16524.gene	transcript	0.275222	5.11912	-4.21723	1.06e-05	0.00164305
MamblycephalaGene16526	MamblycephalaGene16526.gene	transcript	2.54389	0.523002	2.28215	0.00046566	0.0276389
MamblycephalaGene16583	MamblycephalaGene16583.gene	transcript	0.676237	9.99849	-3.88611	2.77e-06	0.000567577
MamblycephalaGene16589	MamblycephalaGene16589.gene	transcript	100.524	22.7807	2.14166	3.75e-06	0.000728818
MamblycephalaGene16592	MamblycephalaGene16592.gene	transcript	41.4168	11.1985	1.88691	1.49e-05	0.00211867
MamblycephalaGene16692	MamblycephalaGene16692.gene	transcript	0	1.61189	#NAME?	3.13e-05	0.00371739
MamblycephalaGene16905	MamblycephalaGene16905.gene	transcript	25.1427	142.457	-2.50232	6.18e-06	0.00109031
MamblycephalaGene17026	MamblycephalaGene17026.gene	transcript	92.6014	28.988	1.67558	1.89e-05	0.00250987
MamblycephalaGene17078	MamblycephalaGene17078.gene	transcript	577.366	195.171	1.56475	8.61e-05	0.00807016
MamblycephalaGene17160	MamblycephalaGene17160.gene	transcript	0.0274857	1.26864	-5.52846	1.45e-05	0.00208631
MamblycephalaGene17209	MamblycephalaGene17209.gene	transcript	1.83963	8.71273	-2.24371	0.000245452	0.0175293
MamblycephalaGene17216	MamblycephalaGene17216.gene	transcript	0.0569707	0.970798	-4.09088	0.00017632	0.013493
MamblycephalaGene17259	MamblycephalaGene17259.gene	transcript	5.8722	2.44074	1.26658	0.00061959	0.0333883
MamblycephalaGene17334	MamblycephalaGene17334.gene	transcript	8.38818	0.755752	3.47237	0.000302376	0.0204627
MamblycephalaGene17348	MamblycephalaGene17348.gene	transcript	7.82576	1.92407	2.02407	0.000299172	0.0203363
MamblycephalaGene17351	MamblycephalaGene17351.gene	transcript	7.2972	36.2643	-2.31314	0.000174432	0.013416
MamblycephalaGene17429	MamblycephalaGene17429.gene	transcript	179.62	63.6797	1.49605	3.43e-05	0.00400733
MamblycephalaGene17470	MamblycephalaGene17470.gene	transcript	6.47552	1.95631	1.72686	0.00100198	0.0462566
MamblycephalaGene17492	MamblycephalaGene17492.gene	transcript	24.0846	9.7455	1.30531	0.000672379	0.0352639
MamblycephalaGene17552	MamblycephalaGene17552.gene	transcript	3.34501	15.076	-2.17217	0.000257927	0.0182462
MamblycephalaGene17608	MamblycephalaGene17608.gene	transcript	21.5457	7.04464	1.6128	3.94e-05	0.00446877
MamblycephalaGene17625	MamblycephalaGene17625.gene	transcript	10.3584	62.6576	-2.59669	1.75e-06	0.000394639
MamblycephalaGene17653	MamblycephalaGene17653.gene	transcript	562.078	185.699	1.59781	8.65e-06	0.00141887
MamblycephalaGene17723	MamblycephalaGene17723.gene	transcript	3.6051	275.196	-6.25427	3.59e-18	1.56e-14
MamblycephalaGene17842	MamblycephalaGene17842.gene	transcript	1.17399	7.98978	-2.76673	2.51e-05	0.00311502
MamblycephalaGene17951	MamblycephalaGene17951.gene	transcript	2.44891	12.293	-2.32763	0.00110416	0.0494662
MamblycephalaGene17963	MamblycephalaGene17963.gene	transcript	3.60886	29.3077	-3.02167	5.92e-07	0.000167621
MamblycephalaGene18042	MamblycephalaGene18042.gene	transcript	29.9351	11.1122	1.42969	9.81e-05	0.008892
MamblycephalaGene18043	MamblycephalaGene18043.gene	transcript	12.7837	100.613	-2.97644	1.32e-06	0.000320703
MamblycephalaGene18152	MamblycephalaGene18152.gene	transcript	20.8632	4.29076	2.28165	7.25e-06	0.00124211
MamblycephalaGene18227	MamblycephalaGene18227.gene	transcript	5.0454	0.719985	2.80893	0.000104589	0.00937112
MamblycephalaGene18233	MamblycephalaGene18233.gene	transcript	68.4787	22.6288	1.59749	5.05e-05	0.00538262
MamblycephalaGene18281	MamblycephalaGene18281.gene	transcript	51.7293	9.2031	2.49079	1.63e-08	9.24e-06
MamblycephalaGene18292	MamblycephalaGene18292.gene	transcript	1.93935	0.273173	2.82769	0.000394852	0.0245373
MamblycephalaGene18321	MamblycephalaGene18321.gene	transcript	5.25559	1.10123	2.25474	0.000134443	0.0112045
MamblycephalaGene18363	MamblycephalaGene18363.gene	transcript	0.790414	0.0617483	3.67814	0.000729189	0.0373289
MamblycephalaGene18391	MamblycephalaGene18391.gene	transcript	5.16003	28.8189	-2.48156	0.00028345	0.0195738
MamblycephalaGene18417	MamblycephalaGene18417.gene	transcript	5.6881	30.0244	-2.40011	1.9e-05	0.00252022
MamblycephalaGene18426	MamblycephalaGene18426.gene	transcript	1.39016	22.1455	-3.99369	8.47e-05	0.00797115
MamblycephalaGene18450	MamblycephalaGene18450.gene	transcript	4.6933	55.6677	-3.56817	1.02e-08	6.34e-06
MamblycephalaGene18495	MamblycephalaGene18495.gene	transcript	18.0499	5.8614	1.62267	0.000128518	0.0108195
MamblycephalaGene18585	MamblycephalaGene18585.gene	transcript	19.7102	1.18556	4.0553	0.000360734	0.0230287
MamblycephalaGene18598	MamblycephalaGene18598.gene	transcript	18.8163	5.25751	1.83953	3.05e-05	0.00364541
MamblycephalaGene18599	MamblycephalaGene18599.gene	transcript	0.725121	0	Inf	6.43e-09	4.07e-06
MamblycephalaGene18657	MamblycephalaGene18657.gene	transcript	0.198152	0.00859933	4.52624	0.000148152	0.0119857
MamblycephalaGene18773	MamblycephalaGene18773.gene	transcript	3.80372	1.17511	1.69462	0.00100485	0.046313
MamblycephalaGene18865	MamblycephalaGene18865.gene	transcript	1.20422	19.3943	-4.00946	2.4e-07	8.15e-05
MamblycephalaGene18953	MamblycephalaGene18953.gene	transcript	0.702142	3.20106	-2.18872	0.000101729	0.00915526
MamblycephalaGene19033	MamblycephalaGene19033.gene	transcript	195.118	56.6293	1.78472	1.06e-05	0.00164305
MamblycephalaGene19089	MamblycephalaGene19089.gene	transcript	0	1.4046	#NAME?	5.78e-07	0.000165132
MamblycephalaGene19130	MamblycephalaGene19130.gene	transcript	28.1919	10.5155	1.42276	0.000755391	0.0382333
MamblycephalaGene19144	MamblycephalaGene19144.gene	transcript	1.27704	0	Inf	0.000474868	0.0280486
MamblycephalaGene19149	MamblycephalaGene19149.gene	transcript	9.07185	1.46319	2.63228	0.000162611	0.0128313
MamblycephalaGene19194	MamblycephalaGene19194.gene	transcript	0	1.21162	#NAME?	0.000159112	0.0126207
MamblycephalaGene19251	MamblycephalaGene19251.gene	transcript	26.2963	223.875	-3.08977	3.1e-08	1.64e-05
MamblycephalaGene19388	MamblycephalaGene19388.gene	transcript	3.31153	17.6724	-2.41593	9.79e-06	0.00155457
MamblycephalaGene19405	MamblycephalaGene19405.gene	transcript	93.0541	27.4002	1.76388	4.53e-06	0.000842422
MamblycephalaGene19480	MamblycephalaGene19480.gene	transcript	10.8668	1.68234	2.69139	2.57e-05	0.00316953
MamblycephalaGene19528	MamblycephalaGene19528.gene	transcript	11.3197	3.87145	1.54789	0.000171813	0.0132986
MamblycephalaGene19615	MamblycephalaGene19615.gene	transcript	0.248069	1.16212	-2.22795	0.000975537	0.045724
MamblycephalaGene19700	MamblycephalaGene19700.gene	transcript	30.7979	13.1904	1.22334	0.000550603	0.0308733
MamblycephalaGene19714	MamblycephalaGene19714.gene	transcript	0.260973	0	Inf	0.000509635	0.029352
MamblycephalaGene19761	MamblycephalaGene19761.gene	transcript	0.181795	1.23455	-2.76359	0.000618967	0.0333883
MamblycephalaGene19875	MamblycephalaGene19875.gene	transcript	48.7124	9.24025	2.39829	1.49e-06	0.000349773
MamblycephalaGene19893	MamblycephalaGene19893.gene	transcript	4.79234	0.795942	2.58999	0.000733028	0.0374127
MamblycephalaGene20196	MamblycephalaGene20196.gene	transcript	0.946732	0	Inf	1.79e-07	6.48e-05
MamblycephalaGene20420	MamblycephalaGene20420.gene	transcript	1.18048	0.0171823	6.1023	9.43e-08	3.9e-05
MamblycephalaGene20696	MamblycephalaGene20696.gene	transcript	23.7432	8.84971	1.42381	0.000358953	0.0230287
MamblycephalaGene20774	MamblycephalaGene20774.gene	transcript	5.15447	1.14572	2.16957	2.43e-07	8.21e-05
MamblycephalaGene20844	MamblycephalaGene20844.gene	transcript	18.7644	4.8293	1.95811	0.000100794	0.00909765
MamblycephalaGene20857	MamblycephalaGene20857.gene	transcript	1.44675	6.4537	-2.15731	0.000286598	0.0196795
MamblycephalaGene20981	MamblycephalaGene20981.gene	transcript	1.90425	0.0912647	4.38302	0.000149138	0.0120335
MamblycephalaGene21003	MamblycephalaGene21003.gene	transcript	299.902	1199.96	-2.00042	0.000670806	0.0352422
MamblycephalaGene21031	MamblycephalaGene21031.gene	transcript	5.16164	43.9676	-3.09054	0.00053256	0.0300556
MamblycephalaGene21032	MamblycephalaGene21032.gene	transcript	1.62536	8.16343	-2.32842	0.000106739	0.00949382
MamblycephalaGene21033	MamblycephalaGene21033.gene	transcript	0.008957	0.301287	-5.07198	0.000664809	0.0350482
MamblycephalaGene21095	MamblycephalaGene21095.gene	transcript	0.958162	0	Inf	1.04e-06	0.000259971
MamblycephalaGene21204	MamblycephalaGene21204.gene	transcript	136.46	39.6746	1.78219	5.42e-06	0.000975061
MamblycephalaGene21235	MamblycephalaGene21235.gene	transcript	91.57	380.625	-2.05542	0.000499686	0.0290275
MamblycephalaGene21281	MamblycephalaGene21281.gene	transcript	0.711585	0.004348	7.35454	1.75e-06	0.000394639
MamblycephalaGene21398	MamblycephalaGene21398.gene	transcript	12.4879	86.5542	-2.79307	0.000143041	0.011681
MamblycephalaGene21492	MamblycephalaGene21492.gene	transcript	0.388495	8.19711	-4.39915	9.2e-06	0.00149134
MamblycephalaGene21587	MamblycephalaGene21587.gene	transcript	1.44833	0.341064	2.08627	0.000113661	0.00992095
MamblycephalaGene21588	MamblycephalaGene21588.gene	transcript	1.29963	0	Inf	6.62e-06	0.00115799
MamblycephalaGene21593	MamblycephalaGene21593.gene	transcript	0.502211	2.27334	-2.17845	0.000390359	0.0243326
MamblycephalaGene21605	MamblycephalaGene21605.gene	transcript	15.4203	2.73682	2.49426	6.95e-05	0.00690796
MamblycephalaGene21607	MamblycephalaGene21607.gene	transcript	37.4628	12.2836	1.60873	3.52e-05	0.00408109
MamblycephalaGene21659	MamblycephalaGene21659.gene	transcript	6.34625	65.1227	-3.35918	3.96e-09	2.74e-06
MamblycephalaGene21686	MamblycephalaGene21686.gene	transcript	0.214334	3.4135	-3.99332	0.000170442	0.01326
MamblycephalaGene21691	MamblycephalaGene21691.gene	transcript	18.5312	156.675	-3.07974	7.33e-05	0.00717677
MamblycephalaGene21703	MamblycephalaGene21703.gene	transcript	0.00423867	0.768413	-7.50213	3.15e-07	9.74e-05
MamblycephalaGene21725	MamblycephalaGene21725.gene	transcript	0.536733	6.99974	-3.70502	0.000530067	0.0300546
MamblycephalaGene21788	MamblycephalaGene21788.gene	transcript	165.135	700.773	-2.0853	0.0006218	0.0334771
MamblycephalaGene21800	MamblycephalaGene21800.gene	transcript	121.831	49.3439	1.30393	0.000181215	0.0137899
MamblycephalaGene21920	MamblycephalaGene21920.gene	transcript	0	7.60597	#NAME?	1.44e-05	0.00208514
MamblycephalaGene21940	MamblycephalaGene21940.gene	transcript	21.7875	1.54837	3.81468	3.78e-14	9.2e-11
MamblycephalaGene21989	MamblycephalaGene21989.gene	transcript	18.8397	66.6472	-1.82277	0.000674185	0.0353282
MamblycephalaGene22036	MamblycephalaGene22036.gene	transcript	20.5005	155.892	-2.92682	3.59e-06	0.000702252
MamblycephalaGene22051	MamblycephalaGene22051.gene	transcript	0.158013	0	Inf	8.26e-05	0.00787574
MamblycephalaGene22191	MamblycephalaGene22191.gene	transcript	53.9741	19.5536	1.46483	0.000228064	0.0165178
MamblycephalaGene22205	MamblycephalaGene22205.gene	transcript	8.79707	37.6887	-2.09904	9.07e-05	0.00840249
MamblycephalaGene22547	MamblycephalaGene22547.gene	transcript	3.58187	1.05358	1.76541	0.000107638	0.00955985
MamblycephalaGene22551	MamblycephalaGene22551.gene	transcript	2.26123	0.375504	2.5902	0.000552078	0.0309042
MamblycephalaGene22611	MamblycephalaGene22611.gene	transcript	435.899	199.094	1.13054	0.000995937	0.0460417
MamblycephalaGene22726	MamblycephalaGene22726.gene	transcript	7.40876	31.9781	-2.10978	0.0010918	0.0491147
MamblycephalaGene22782	MamblycephalaGene22782.gene	transcript	0	3.17086	#NAME?	0.000615724	0.0332973
MamblycephalaGene22881	MamblycephalaGene22881.gene	transcript	6.06057	29.37	-2.27681	4.91e-05	0.00527362
MamblycephalaGene22902	MamblycephalaGene22902.gene	transcript	3.00293	0.924331	1.69989	0.000721307	0.0369696
MamblycephalaGene22910	MamblycephalaGene22910.gene	transcript	0	1.94876	#NAME?	0.000147456	0.0119612
MamblycephalaGene22942	MamblycephalaGene22942.gene	transcript	6.93084	62.3143	-3.16846	1.19e-09	9.49e-07
MamblycephalaGene22993	MamblycephalaGene22993.gene	transcript	0.141599	3.54147	-4.64447	0.000855174	0.0418224
MamblycephalaGene23096	MamblycephalaGene23096.gene	transcript	0.558681	0.0544907	3.35794	0.000124213	0.0105933
MamblycephalaGene23100	MamblycephalaGene23100.gene	transcript	0.059004	2.03323	-5.10682	0.000266411	0.0185233
MamblycephalaGene23235	MamblycephalaGene23235.gene	transcript	8.07345	32.6807	-2.01718	0.00079366	0.0395776
MamblycephalaGene23275	MamblycephalaGene23275.gene	transcript	4.10127	25.5639	-2.63996	8.62e-05	0.00807173
MamblycephalaGene23429	MamblycephalaGene23429.gene	transcript	0.359103	0.00816667	5.45851	0.000244756	0.0175293
MamblycephalaGene23506	MamblycephalaGene23506.gene	transcript	4.77915	0.115724	5.368	0.000109444	0.00969189
MamblycephalaGene23514	MamblycephalaGene23514.gene	transcript	0.088423	2.46198	-4.79926	1.02e-05	0.00160175
MamblycephalaGene23610	MamblycephalaGene23610.gene	transcript	8.43821	64.9345	-2.94398	4.47e-06	0.000833705
MamblycephalaGene23738	MamblycephalaGene23738.gene	transcript	37.1829	5.2864	2.81428	2.59e-09	1.88e-06
MamblycephalaGene23801	MamblycephalaGene23801.gene	transcript	196.13	68.609	1.51534	0.000841754	0.0413322
MamblycephalaGene24071	MamblycephalaGene24071.gene	transcript	57.0556	261.658	-2.19724	0.00042107	0.0256226
MamblycephalaGene24136	MamblycephalaGene24136.gene	transcript	57.1175	10.0708	2.50375	4.29e-08	2.14e-05
MamblycephalaGene24210	MamblycephalaGene24210.gene	transcript	4.17251	19.2869	-2.20863	0.000442222	0.0265063
MamblycephalaGene24331	MamblycephalaGene24331.gene	transcript	0	0.972062	#NAME?	7.57e-05	0.00738045
MamblycephalaGene24513	MamblycephalaGene24513.gene	transcript	3.62056	1.51869	1.25338	0.000663069	0.0349868

## Sheet: Table S5
Table S5 Sequencing information of sRNA
Filtering and mapping information of sRNA
Sample	Total reads	N% > 10%	Low quality	5 adapter contamine	3 adapter null or insert null	With ployA/T/G/C	Clean reads	Unique sRNA	Mapped sRNA
IB_I_1	19938902 (100.00%)	28 (0.00%)	4006 (0.02%)	11863 (0.06%)	360325 (1.81%)	8935 (0.04%)	19553745 (98.07%)	18289440 (91.73%)	16999090 (85.26%)
IB_I_2	21890187 (100.00%)	537 (0.00%)	5310 (0.02%)	21859 (0.10%)	341741 (1.56%)	10656 (0.05%)	21510084 (98.26%)	19905350 (90.93%)	18418061 (84.14%)
IB_I_3	25920319 (100.00%)	1479 (0.01%)	10651 (0.04%)	22448 (0.09%)	360684 (1.39%)	11420 (0.04%)	25513637 (98.43%)	23841205 (91.98%)	21712011 (83.76%)
IB_III_1	19262193 (100.00%)	36 (0.00%)	7161 (0.04%)	13723 (0.07%)	475241 (2.47%)	10479 (0.05%)	18755553 (97.37%)	17744474 (92.12%)	16645236 (86.41%)
IB_III_2	22808506 (100.00%)	2466 (0.01%)	3972 (0.02%)	16842 (0.07%)	477362 (2.09%)	10443 (0.05%)	22297421 (97.76%)	20789160 (91.15%)	19471908 (85.37%)
IB_III_3	19579572 (100.00%)	1354 (0.01%)	6811 (0.03%)	13074 (0.07%)	379036 (1.94%)	11057 (0.06%)	19168240 (97.90%)	17931985 (91.59%)	16694103 (85.26%)
The statistic information of different types of sRNA
Types	IB_III_1	IB_III_2	IB_III_3	IB_I_1	IB_I_2	IB_I_3
total	16645236 (100%)	19471908 (100%)	16694103 (100%)	16999090 (100%)	18418061 (100%)	21712011 (100%)
known_miRNA	10907865 (65.53%)	12801465 (65.74%)	10769737 (64.51%)	10928176 (64.29%)	10449905 (56.74%)	13210277 (60.84%)
rRNA	866853 (5.21%)	1105424 (5.68%)	980910 (5.88%)	775726 (4.56%)	1883087 (10.22%)	1711979 (7.88%)
tRNA	506465 (3.04%)	467136 (2.40%)	643281 (3.85%)	754805 (4.44%)	618732 (3.36%)	966580 (4.45%)
snRNA	4967 (0.03%)	8509 (0.04%)	6785 (0.04%)	8076 (0.05%)	8877 (0.05%)	14819 (0.07%)
snoRNA	4718 (0.03%)	8053 (0.04%)	6958 (0.04%)	5443 (0.03%)	6515 (0.04%)	8930 (0.04%)
repeat	133019 (0.80%)	120168 (0.62%)	160555 (0.96%)	113896 (0.67%)	197047 (1.07%)	158357 (0.73%)
novel_miRNA	37844 (0.23%)	40688 (0.21%)	26859 (0.16%)	32213 (0.19%)	54525 (0.30%)	58059 (0.27%)
exon:+	183170 (1.10%)	214678 (1.10%)	181275 (1.09%)	235855 (1.39%)	346506 (1.88%)	354279 (1.63%)
exon:-	12853 (0.08%)	5195 (0.03%)	16602 (0.10%)	3010 (0.02%)	2516 (0.01%)	3459 (0.02%)
intron:+	214602 (1.29%)	227203 (1.17%)	251108 (1.50%)	228061 (1.34%)	322189 (1.75%)	388902 (1.79%)
intron:-	25507 (0.15%)	16276 (0.08%)	30519 (0.18%)	14109 (0.08%)	14575 (0.08%)	16542 (0.08%)
other	3747373 (22.51%)	4457113 (22.89%)	3619514 (21.68%)	3899720 (22.94%)	4513587 (24.51%)	4819828 (22.20%)

## Sheet: Table S6
Table S6 The mapping information of known and novel miRNAs in each sample
The mapping information of known miRNAs in each sample
Types	Total	IB_III_1	IB_III_2	IB_III_3	IB_I_1	IB_I_2	IB_I_3
Mapped mature	304	270	273	285	281	274	279
Mapped hairpin	333	302	297	313	284	266	321
Mapped uniq sRNA	21596	3467	3708	3709	3653	3288	3771
Mapped total sRNA	69067425	10907865	12801465	10769737	10928176	10449905	13210277
The mapping information of novel miRNAs in each sample
Types	Total	IB_III_1	IB_III_2	IB_III_3	IB_I_1	IB_I_2	IB_I_3
Mapped mature	246	168	177	173	177	173	191
Mapped star	129	60	70	78	75	62	72
Mapped hairpin	304	205	214	220	222	219	234
Mapped uniq sRNA	3766	597	644	636	616	594	679
Mapped total sRNA	250188	37844	40688	26859	32213	54525	58059

## Sheet: Table S7
Table S7 Different expression miRNA in IB_I vs IB_III
sRNA	IB_III_readcount	IB_I_readcount	log2FoldChange	pval	padj
dre-miR-190b	25.0935	205.859	-2.8864	7.7974e-21	2.963e-18
novel_39	1586.27	8056.23	-2.2355	8.5849e-14	1.6311e-11
dre-miR-18c	86.6272	300.702	-1.7369	8.5181e-12	9.4862e-10
dre-miR-221-3p	16116.5	5676.61	1.47	9.9855e-12	9.4862e-10
dre-miR-155	458.283	120.176	1.8489	4.7004e-11	3.5723e-09
dre-miR-193b-3p	3617.15	1095.12	1.6666	7.9018e-11	5.0045e-09
dre-miR-2184	17777	4477.28	1.8857	2.5633e-09	1.2208e-07
dre-miR-22b-5p	2463.54	811.893	1.5468	2.5701e-09	1.2208e-07
dre-miR-92b-3p	2266.2	717.256	1.597	4.3394e-09	1.8322e-07
dre-miR-22b-3p	1525.64	474.339	1.6182	6.8993e-09	2.6217e-07
dre-miR-365	2431.18	682.021	1.7452	1.329e-08	4.5909e-07
dre-miR-216b	771.343	2474.68	-1.6119	1.4866e-08	4.7076e-07
dre-miR-20b-5p	349.991	1684.44	-2.0903	4.1286e-08	1.2068e-06
dre-miR-146b	10591.5	2656.96	1.871	5.3126e-08	1.3459e-06
dre-miR-148	56642.9	157062	-1.4203	5.1696e-08	1.3459e-06
dre-miR-181c-5p	224.158	719.152	-1.6037	8.856e-08	2.1033e-06
novel_677	1.61499	40.4774	-3.2934	1.1176e-07	2.4981e-06
dre-miR-454b	1111.37	3507.03	-1.5807	1.3419e-07	2.833e-06
dre-miR-31	1015.46	276.068	1.7547	5.9829e-07	1.19e-05
novel_522	494.508	117.946	1.9097	6.2634e-07	1.19e-05
dre-miR-30d	46949.1	19940.1	1.1988	6.8795e-07	1.2449e-05
novel_639	45.0401	1.64371	3.1926	7.6831e-07	1.3271e-05
dre-miR-142b-5p	63.5198	15.5436	1.8738	1.0532e-06	1.7401e-05
dre-miR-142a-5p	736.206	322.003	1.1577	1.1306e-06	1.7902e-05
dre-miR-153b-3p	50.7259	265.717	-2.1293	1.6773e-06	2.5496e-05
dre-miR-133b-3p	14849.6	5549.73	1.3603	1.944e-06	2.8412e-05
dre-miR-181a-2-3p	1043.57	2037.32	-0.94564	2.1551e-06	3.0331e-05
dre-miR-24b-3p	10438.7	5355.66	0.94332	2.3644e-06	3.2088e-05
dre-miR-218a	844.67	1746.08	-1.023	2.628e-06	3.4435e-05
dre-miR-23a-3p	57823.4	21140.6	1.3844	3.756e-06	4.7576e-05
dre-miR-489	567.578	245.152	1.1731	3.9511e-06	4.8433e-05
dre-miR-125a	13586	5730.8	1.2019	4.1296e-06	4.9039e-05
dre-miR-193a-3p	127.617	28.4	1.9525	5.0209e-06	5.7816e-05
dre-miR-301a	15.1723	65.3322	-1.8983	6.1153e-06	6.8347e-05
dre-miR-152	130741	565239	-1.9058	6.5166e-06	7.0752e-05
dre-let-7a	605045	334568	0.83947	8.6602e-06	9.1414e-05
novel_90	1926.25	4485.92	-1.1747	1.162e-05	0.00011934
dre-miR-218b	77.9151	174.443	-1.1185	1.7633e-05	0.00017633
dre-miR-125b-5p	31166	10608	1.4596	1.9067e-05	0.00018578
novel_210	13.5309	54.8134	-1.8247	2.1209e-05	0.00020149
dre-miR-100-3p	18.6861	73.4055	-1.7823	2.4288e-05	0.0002251
dre-miR-18a	22.5338	89.4312	-1.7817	2.5684e-05	0.00023238
dre-miR-29a	2899	1086.55	1.3399	3.1169e-05	0.00027544
dre-miR-1388-5p	904.292	375.545	1.214	3.3138e-05	0.00028619
dre-miR-18b-5p	0	10.1346	-2.9006	3.5007e-05	0.00029562
dre-miR-200c-3p	1073.17	563.339	0.90807	3.8608e-05	0.00031215
dre-miR-454a	655.218	1416.07	-1.0727	3.8138e-05	0.00031215
dre-miR-728	5.82923	47.6565	-2.3635	4.6019e-05	0.00036432
novel_373	62.9976	18.5198	1.621	5.657e-05	0.00043871
dre-miR-107a-5p	47.461	260.866	-2.0688	6.4311e-05	0.00048876
dre-miR-202-5p	596.37	51.2199	2.5025	9.7779e-05	0.00072735
dre-miR-462	13839.1	5040.3	1.363	9.9532e-05	0.00072735
dre-let-7i	28442.2	54539.7	-0.91288	0.00010499	0.00073879
dre-miR-1388-3p	947.558	433.069	1.0834	0.00010397	0.00073879
dre-miR-23b-5p	154.785	69.7089	1.096	0.00012699	0.00086446
dre-miR-9-4-3p	127.465	310.567	-1.2176	0.00012739	0.00086446
dre-miR-30a-5p	28.2276	4.97992	2.0582	0.00013529	0.00090191
dre-miR-10b-3p	137.21	60.997	1.1144	0.00013929	0.0009126
dre-miR-26b	83092.4	42691	0.93097	0.00016456	0.0010599
dre-miR-135b-5p	85.9682	19.0262	1.8423	0.00021181	0.0013415
dre-miR-193a-5p	102.91	42.2751	1.1994	0.00024011	0.0014958
dre-miR-10c-5p	33786.1	66191.4	-0.93743	0.00026968	0.0016267
novel_480	4.68576	28.3104	-2.0507	0.00026631	0.0016267
dre-miR-138-5p	2.68215	21.6301	-2.2322	0.00028851	0.001713
dre-miR-99	1.11313e+06	554846	0.96706	0.00033552	0.0019615
dre-miR-15b-5p	541.529	1668.97	-1.4733	0.0003532	0.0020336
dre-miR-27a-3p	5295.45	3196.22	0.71368	0.00037717	0.0021392
novel_558	45.7591	159.292	-1.5918	0.00040371	0.002256
novel_457	26.9028	97.9642	-1.6332	0.00041929	0.0023091
dre-miR-26a-5p	227494	121978	0.87122	0.0004274	0.0023202
novel_212	13.1142	42.6408	-1.5146	0.00045671	0.0024444
dre-miR-210-5p	8785.42	3919.16	1.1039	0.00048305	0.0025495
dre-miR-731	649.368	229.241	1.3704	0.00063545	0.0032631
novel_172	199.933	99.9756	0.95577	0.00062943	0.0032631
dre-miR-10a-3p	1489.22	715.68	1.0079	0.0007135	0.0036151
dre-miR-181c-3p	11.043	39.7003	-1.5978	0.00078451	0.0039226
novel_388	18.6227	2.7747	2.0263	0.00083468	0.0040664
novel_512	2.32863	23.3364	-2.2079	0.00083304	0.0040664
novel_481	8.77753	0	2.3541	0.00094754	0.0045578
novel_578	72.5284	159.677	-1.0728	0.0010033	0.0047659
dre-miR-725-3p	2435.25	944.043	1.2585	0.0010756	0.0050462
dre-miR-153b-5p	1.65644	19.3854	-2.2108	0.0010898	0.0050502
novel_263	0.639449	14.1691	-2.2695	0.001246	0.0057046
dre-miR-222a-3p	5822.16	3360.88	0.76912	0.0014513	0.0065199
dre-miR-24	13477.7	8315.1	0.68061	0.0014584	0.0065199
dre-miR-204-5p	1659.67	4199.13	-1.2293	0.0016471	0.007278
dre-miR-19a-3p	41.8831	89.5135	-1.0299	0.0018113	0.0079112
dre-miR-92a-3p	24274.1	11003.8	1.0702	0.0018887	0.0081557
dre-miR-460-5p	6817.8	3821.71	0.80544	0.0022348	0.0095418
dre-miR-181b-5p	4238.62	7630.43	-0.81609	0.0026743	0.011292
dre-miR-212-5p	134.929	59.9074	1.0822	0.002856	0.011926
dre-miR-130b	51.2198	112.821	-1.0598	0.0028959	0.011961
novel_460	4.70979	23.5391	-1.7684	0.0030525	0.012472
novel_152	223.707	452.675	-0.95985	0.0031956	0.012918
dre-miR-27d	4821.59	2219.06	1.0447	0.0032784	0.013114
novel_579	8.40658	0.261841	2.0757	0.0035027	0.013865
dre-miR-19a-5p	0.294642	7.56492	-2.0671	0.0035692	0.013982
novel_716	0	5.96702	-2.0503	0.0039298	0.015238
dre-miR-135b-3p	39.5719	12.286	1.4198	0.0040927	0.015709
dre-miR-144-5p	765.661	2340.04	-1.3927	0.0042779	0.016256
dre-miR-145-5p	12657.8	7933.66	0.65551	0.0048138	0.017938
novel_433	73.2067	27.9097	1.2354	0.0048149	0.017938
dre-miR-10a-5p	119580	69968.2	0.74423	0.0059467	0.021939
dre-miR-217	725.582	1106.93	-0.59509	0.006629	0.024221
novel_561	36.4401	78.584	-1.0204	0.0068094	0.024643
novel_687	0	5.6768	-1.8797	0.0078565	0.028165
dre-miR-205-5p	2586.28	1221.89	0.99977	0.0079561	0.028255
dre-miR-100-2-3p	29878.9	18272.4	0.68523	0.0080333	0.028265
dre-miR-93	336.408	556.17	-0.69935	0.0084372	0.029414
dre-miR-34a	154.095	291.348	-0.86421	0.008559	0.029568
novel_267	5.77907	0.261841	1.8624	0.0088448	0.03028
dre-miR-223	602.174	352.684	0.74135	0.009309	0.031584
dre-miR-141-3p	4106.88	2428.8	0.72687	0.0098336	0.032859
dre-miR-194a	58.049	308.179	-1.6812	0.0098576	0.032859
dre-miR-133a-3p	174904	103474	0.72624	0.010135	0.033488
dre-let-7g	32113.2	21054.3	0.59246	0.010706	0.035072
novel_474	11.7218	2.62784	1.5769	0.011593	0.037654
dre-miR-7147	155.592	240.908	-0.6115	0.011957	0.038423
novel_65	2821.83	1733.42	0.6773	0.012032	0.038423
dre-miR-137-3p	6.3335	19.6225	-1.3351	0.012239	0.038758
dre-miR-19d-3p	383.684	1092.95	-1.279	0.012502	0.039264
dre-miR-22a-5p	6713.42	4046.13	0.7006	0.012828	0.039956
novel_140	246.878	141.581	0.76326	0.013903	0.042952
dre-miR-455-2-5p	1708.34	2430.24	-0.49758	0.015315	0.046934
dre-miR-455-5p	6158.73	8978.93	-0.53071	0.015457	0.046989
dre-miR-7133-3p	2929.45	5679.13	-0.88617	0.016092	0.048531

## Sheet: Table S8
Table S8 GO enrichment of the nearby mRNA of differentially expressed lncRNA
GO_accession	Description	Term_type	Over_represented_pValue	Corrected_pValue	CAD_item	CAD_list	Bg_item	Bg_list	Gene_ids	Gene_names
GO:0043227	membrane-bounded organelle	cellular_component	1.5951e-09	3.9951e-06	1299	129086	2684	19312	MamblycephalaGene13402.gene,MamblycephalaGene11004.gene,MamblycephalaGene13108.gene,MamblycephalaGene03029.gene,MamblycephalaGene06497.gene,MamblycephalaGene19392.gene,MamblycephalaGene02320.gene,MamblycephalaGene09574.gene,MamblycephalaGene13814.gene,Mam	--|--|--|--|--|--|--|--|--|--|--|--|--|--|--|--|--|--|--|--|--|--|--|--|--|--|--|--|--|--|--|--|--|--|--|--|--|--|--|--|--|--|--|--|--|--|--|--|--|--|--|--|--|--|--|--|--|--|--|--|--|--|--|--|--|--|--|--|--|--|--|--|--|--|--|--|--|--|--|--|--|--|--|--|--|
GO:0043231	intracellular membrane-bounded organelle	cellular_component	1.802e-09	3.9951e-06	1298	129086	2683	19312	MamblycephalaGene18267.gene,MamblycephalaGene12551.gene,MamblycephalaGene16383.gene,MamblycephalaGene17182.gene,MamblycephalaGene17477.gene,MamblycephalaGene13158.gene,MamblycephalaGene14842.gene,MamblycephalaGene03945.gene,MamblycephalaGene10761.gene,Mam	--|--|--|--|--|--|--|--|--|--|--|--|--|--|--|--|--|--|--|--|--|--|--|--|--|--|--|--|--|--|--|--|--|--|--|--|--|--|--|--|--|--|--|--|--|--|--|--|--|--|--|--|--|--|--|--|--|--|--|--|--|--|--|--|--|--|--|--|--|--|--|--|--|--|--|--|--|--|--|--|--|--|--|--|--|
GO:0044424	intracellular part	cellular_component	8.2285e-07	0.0012162	1949	129086	4176	19312	MamblycephalaGene13969.gene,MamblycephalaGene03905.gene,MamblycephalaGene16428.gene,MamblycephalaGene17171.gene,MamblycephalaGene19396.gene,MamblycephalaGene23811.gene,MamblycephalaGene09546.gene,MamblycephalaGene13644.gene,MamblycephalaGene19993.gene,Mam
GO:0007264	small GTPase mediated signal transduction	biological_process	1.7514e-06	0.0019415	302	129086	568	19312	MamblycephalaGene06747.gene,MamblycephalaGene05988.gene,MamblycephalaGene00108.gene,MamblycephalaGene12140.gene,MamblycephalaGene06188.gene,MamblycephalaGene21536.gene,MamblycephalaGene20104.gene,MamblycephalaGene13876.gene,MamblycephalaGene14512.gene,MamblycephalaGene19879.gene,MamblycephalaGene08337.gene,MamblycephalaGene22932.gene,MamblycephalaGene03283.gene,MamblycephalaGene18446.gene,Mamblyc…	--|--|--|--|--|--|--|--|--|--|--|--|--|--|--|--|--|--|--|--|--|--|--|--|--|--|--|--|--|--|--|--|--|--|--|--|--|--|--|--|--|--|--|--|--|--|--|--|--|--|--|--|--|--|--|--|--|--|--|--|--|--|--|--|--|--|--|--|--|--|--|--|--|--|--|--|--|--|--|--|--|--|--|--|--|
GO:0043229	intracellular organelle	cellular_component	2.8082e-06	0.0024903	1587	129086	3386	19312	MamblycephalaGene21894.gene,MamblycephalaGene23138.gene,MamblycephalaGene13202.gene,MamblycephalaGene08172.gene,MamblycephalaGene11223.gene,MamblycephalaGene17467.gene,MamblycephalaGene03768.gene,MamblycephalaGene16947.gene,MamblycephalaGene01026.gene,Mam
GO:0043226	organelle	cellular_component	3.4234e-06	0.0025299	1588	129086	3390	19312	MamblycephalaGene22354.gene,MamblycephalaGene05045.gene,MamblycephalaGene01341.gene,MamblycephalaGene11622.gene,MamblycephalaGene05455.gene,MamblycephalaGene14325.gene,MamblycephalaGene03055.gene,MamblycephalaGene10310.gene,MamblycephalaGene17150.gene,Mam
GO:0016192	vesicle-mediated transport	biological_process	6.329e-06	0.004009	226	129086	411	19312	MamblycephalaGene13216.gene,MamblycephalaGene02368.gene,MamblycephalaGene07488.gene,MamblycephalaGene20417.gene,MamblycephalaGene21593.gene,MamblycephalaGene10227.gene,MamblycephalaGene04736.gene,MamblycephalaGene18917.gene,MamblycephalaGene06588.gene,MamblycephalaGene07978.gene,MamblycephalaGene09526.gene,MamblycephalaGene06997.gene,MamblycephalaGene13480.gene,MamblycephalaGene13486.gene,Mamblyc…	--|--|--|--|--|--|--|--|--|--|--|--|--|--|--|--|--|--|--|--|--|--|--|--|--|--|--|--|--|--|--|--|--|--|--|--|--|--|--|--|--|--|--|--|--|--|--|--|--|--|--|--|--|--|--|--|--|--|--|--|--|--|--|--|--|--|--|--|--|--|--|--|--|--|--|--|--|--|--|--|--|--|--|--|--|
GO:0003824	catalytic activity	molecular_function	9.0301e-06	0.0050049	3492	129086	7643	19312	MamblycephalaGene06798.gene,MamblycephalaGene15342.gene,MamblycephalaGene05827.gene,MamblycephalaGene02406.gene,MamblycephalaGene00596.gene,MamblycephalaGene03531.gene,MamblycephalaGene22662.gene,MamblycephalaGene10165.gene,MamblycephalaGene08195.gene,Mam
GO:0051649	establishment of localization in cell	biological_process	1.5307e-05	0.0063965	442	129086	870	19312	MamblycephalaGene21282.gene,MamblycephalaGene22129.gene,MamblycephalaGene08127.gene,MamblycephalaGene13571.gene,MamblycephalaGene15739.gene,MamblycephalaGene13574.gene,MamblycephalaGene16242.gene,MamblycephalaGene22950.gene,MamblycephalaGene03974.gene,MamblycephalaGene08375.gene,MamblycephalaGene18772.gene,MamblycephalaGene17824.gene,MamblycephalaGene21051.gene,MamblycephalaGene08514.gene,Mamblyc…	--|--|--|--|--|--|--|--|--|--|--|--|--|--|--|--|--|--|--|--|--|--|--|--|--|--|--|--|--|--|--|--|--|--|--|--|--|--|--|--|--|--|--|--|--|--|--|--|--|--|--|--|--|--|--|--|--|--|--|--|--|--|--|--|--|--|--|--|--|--|--|--|--|--|--|--|--|--|--|--|--|--|--|--|--|
GO:0046907	intracellular transport	biological_process	1.6565e-05	0.0063965	394	129086	770	19312	MamblycephalaGene04736.gene,MamblycephalaGene15100.gene,MamblycephalaGene03984.gene,MamblycephalaGene06588.gene,MamblycephalaGene07488.gene,MamblycephalaGene02368.gene,MamblycephalaGene21593.gene,MamblycephalaGene10227.gene,MamblycephalaGene17553.gene,MamblycephalaGene13394.gene,MamblycephalaGene06324.gene,MamblycephalaGene15717.gene,MamblycephalaGene13486.gene,MamblycephalaGene08401.gene,Mamblyc…	--|--|--|--|--|--|--|--|--|--|--|--|--|--|--|--|--|--|--|--|--|--|--|--|--|--|--|--|--|--|--|--|--|--|--|--|--|--|--|--|--|--|--|--|--|--|--|--|--|--|--|--|--|--|--|--|--|--|--|--|--|--|--|--|--|--|--|--|--|--|--|--|--|--|--|--|--|--|--|--|--|--|--|--|--|
GO:0051641	cellular localization	biological_process	1.6687e-05	0.0063965	486	129086	966	19312	MamblycephalaGene20417.gene,MamblycephalaGene07338.gene,MamblycephalaGene13216.gene,MamblycephalaGene09526.gene,MamblycephalaGene14950.gene,MamblycephalaGene07978.gene,MamblycephalaGene15311.gene,MamblycephalaGene13126.gene,MamblycephalaGene06319.gene,MamblycephalaGene18917.gene,MamblycephalaGene04339.gene,MamblycephalaGene00053.gene,MamblycephalaGene20832.gene,MamblycephalaGene12839.gene,Mamblyc…	--|--|--|--|--|--|--|--|--|--|--|--|--|--|--|--|--|--|--|--|--|--|--|--|--|--|--|--|--|--|--|--|--|--|--|--|--|--|--|--|--|--|--|--|--|--|--|--|--|--|--|--|--|--|--|--|--|--|--|--|--|--|--|--|--|--|--|--|--|--|--|--|--|--|--|--|--|--|--|--|--|--|--|--|--|
GO:0044422	organelle part	cellular_component	1.7311e-05	0.0063965	812	129086	1685	19312	MamblycephalaGene13011.gene,MamblycephalaGene03089.gene,MamblycephalaGene12372.gene,MamblycephalaGene07511.gene,MamblycephalaGene05644.gene,MamblycephalaGene04846.gene,MamblycephalaGene11499.gene,MamblycephalaGene03947.gene,MamblycephalaGene13075.gene,MamblycephalaGene02997.gene,MamblycephalaGene01259.gene,MamblycephalaGene08641.gene,MamblycephalaGene19604.gene,MamblycephalaGene05791.gene,Mamblyc…	--|--|--|--|--|--|--|--|--|--|--|--|--|--|--|--|--|--|--|--|--|--|--|--|--|--|--|--|--|--|--|--|--|--|--|--|--|--|--|--|--|--|--|--|--|--|--|--|--|--|--|--|--|--|--|--|--|--|--|--|--|--|--|--|--|--|--|--|--|--|--|--|--|--|--|--|--|--|--|--|--|--|--|--|--|
GO:0008104	protein localization	biological_process	2.5562e-05	0.0087185	432	129086	855	19312	MamblycephalaGene01124.gene,MamblycephalaGene22886.gene,MamblycephalaGene04974.gene,MamblycephalaGene12936.gene,MamblycephalaGene23666.gene,MamblycephalaGene19603.gene,MamblycephalaGene16350.gene,MamblycephalaGene08821.gene,MamblycephalaGene18477.gene,MamblycephalaGene07154.gene,MamblycephalaGene18056.gene,MamblycephalaGene08740.gene,MamblycephalaGene20954.gene,MamblycephalaGene20689.gene,Mamblyc…	--|--|--|--|--|--|--|--|--|--|--|--|--|--|--|--|--|--|--|--|--|--|--|--|--|--|--|--|--|--|--|--|--|--|--|--|--|--|--|--|--|--|--|--|--|--|--|--|--|--|--|--|--|--|--|--|--|--|--|--|--|--|--|--|--|--|--|--|--|--|--|--|--|--|--|--|--|--|--|--|--|--|--|--|--|
GO:0015031	protein transport	biological_process	3.172e-05	0.0087368	391	129086	768	19312	MamblycephalaGene15590.gene,MamblycephalaGene11685.gene,MamblycephalaGene20254.gene,MamblycephalaGene21614.gene,MamblycephalaGene13436.gene,MamblycephalaGene03999.gene,MamblycephalaGene15476.gene,MamblycephalaGene12673.gene,MamblycephalaGene21856.gene,MamblycephalaGene10875.gene,MamblycephalaGene16633.gene,MamblycephalaGene13327.gene,MamblycephalaGene08219.gene,MamblycephalaGene15234.gene,Mamblyc…	--|--|--|--|--|--|--|--|--|--|--|--|--|--|--|--|--|--|--|--|--|--|--|--|--|--|--|--|--|--|--|--|--|--|--|--|--|--|--|--|--|--|--|--|--|--|--|--|--|--|--|--|--|--|--|--|--|--|--|--|--|--|--|--|--|--|--|--|--|--|--|--|--|--|--|--|--|--|--|--|--|--|--|--|--|
GO:0045184	establishment of protein localization	biological_process	3.172e-05	0.0087368	391	129086	768	19312	MamblycephalaGene08606.gene,MamblycephalaGene10631.gene,MamblycephalaGene15864.gene,MamblycephalaGene16111.gene,MamblycephalaGene06899.gene,MamblycephalaGene18752.gene,MamblycephalaGene22579.gene,MamblycephalaGene09155.gene,MamblycephalaGene21763.gene,MamblycephalaGene08782.gene,MamblycephalaGene15323.gene,MamblycephalaGene05455.gene,MamblycephalaGene13853.gene,MamblycephalaGene04784.gene,Mamblyc…	--|--|--|--|--|--|--|--|--|--|--|--|--|--|--|--|--|--|--|--|--|--|--|--|--|--|--|--|--|--|--|--|--|--|--|--|--|--|--|--|--|--|--|--|--|--|--|--|--|--|--|--|--|--|--|--|--|--|--|--|--|--|--|--|--|--|--|--|--|--|--|--|--|--|--|--|--|--|--|--|--|--|--|--|--|
GO:0044446	intracellular organelle part	cellular_component	3.2248e-05	0.0087368	803	129086	1671	19312	MamblycephalaGene08313.gene,MamblycephalaGene11512.gene,MamblycephalaGene12293.gene,MamblycephalaGene15392.gene,MamblycephalaGene20458.gene,MamblycephalaGene17039.gene,MamblycephalaGene20373.gene,MamblycephalaGene15057.gene,MamblycephalaGene17959.gene,MamblycephalaGene14945.gene,MamblycephalaGene19981.gene,MamblycephalaGene07270.gene,MamblycephalaGene07342.gene,MamblycephalaGene20089.gene,Mamblyc…	--|--|--|--|--|--|--|--|--|--|--|--|--|--|--|--|--|--|--|--|--|--|--|--|--|--|--|--|--|--|--|--|--|--|--|--|--|--|--|--|--|--|--|--|--|--|--|--|--|--|--|--|--|--|--|--|--|--|--|--|--|--|--|--|--|--|--|--|--|--|--|--|--|--|--|--|--|--|--|--|--|--|--|--|--|
GO:0005622	intracellular	cellular_component	3.3497e-05	0.0087368	2062	129086	4475	19312	MamblycephalaGene10232.gene,MamblycephalaGene11711.gene,MamblycephalaGene04468.gene,MamblycephalaGene12658.gene,MamblycephalaGene16953.gene,MamblycephalaGene19511.gene,MamblycephalaGene21252.gene,MamblycephalaGene10212.gene,MamblycephalaGene14373.gene,Mam
GO:0005623	cell	cellular_component	4.8111e-05	0.011228	2199	129086	4791	19312	MamblycephalaGene02722.gene,MamblycephalaGene00327.gene,MamblycephalaGene15798.gene,MamblycephalaGene19385.gene,MamblycephalaGene23355.gene,MamblycephalaGene16150.gene,MamblycephalaGene03757.gene,MamblycephalaGene11942.gene,MamblycephalaGene00925.gene,Mam
GO:0044464	cell part	cellular_component	4.8111e-05	0.011228	2199	129086	4791	19312	MamblycephalaGene22492.gene,MamblycephalaGene21931.gene,MamblycephalaGene02770.gene,MamblycephalaGene21897.gene,MamblycephalaGene15258.gene,MamblycephalaGene07077.gene,MamblycephalaGene04101.gene,MamblycephalaGene05367.gene,MamblycephalaGene00114.gene,Mam
GO:0071702	organic substance transport	biological_process	5.6245e-05	0.01247	567	129086	1149	19312	MamblycephalaGene20795.gene,MamblycephalaGene19181.gene,MamblycephalaGene15107.gene,MamblycephalaGene02171.gene,MamblycephalaGene18607.gene,MamblycephalaGene20832.gene,MamblycephalaGene24323.gene,MamblycephalaGene17209.gene,MamblycephalaGene08064.gene,MamblycephalaGene19375.gene,MamblycephalaGene14339.gene,MamblycephalaGene11947.gene,MamblycephalaGene04158.gene,MamblycephalaGene21902.gene,Mamblyc…	--|--|--|--|--|--|--|--|--|--|--|--|--|--|--|--|--|--|--|--|--|--|--|--|--|--|--|--|--|--|--|--|--|--|--|--|--|--|--|--|--|--|--|--|--|--|--|--|--|--|--|--|--|--|--|--|--|--|--|--|--|--|--|--|--|--|--|--|--|--|--|--|--|--|--|--|--|--|--|--|--|--|--|--|--|
GO:0005634	nucleus	cellular_component	7.6707e-05	0.016196	883	129086	1859	19312	MamblycephalaGene01971.gene,MamblycephalaGene04658.gene,MamblycephalaGene17182.gene,MamblycephalaGene09741.gene,MamblycephalaGene23185.gene,MamblycephalaGene14842.gene,MamblycephalaGene03945.gene,MamblycephalaGene06906.gene,MamblycephalaGene18267.gene,MamblycephalaGene12551.gene,MamblycephalaGene16383.gene,MamblycephalaGene08243.gene,MamblycephalaGene13109.gene,MamblycephalaGene03697.gene,Mamblyc…	--|--|--|--|--|--|--|--|--|--|--|--|--|--|--|--|--|--|--|--|--|--|--|--|--|--|--|--|--|--|--|--|--|--|--|--|--|--|--|--|--|--|--|--|--|--|--|--|--|--|--|--|--|--|--|--|--|--|--|--|--|--|--|--|--|--|--|--|--|--|--|--|--|--|--|--|--|--|--|--|--|--|--|--|--|
GO:1901575	organic substance catabolic process	biological_process	0.00014013	0.028244	211	129086	396	19312	MamblycephalaGene08243.gene,MamblycephalaGene18900.gene,MamblycephalaGene03697.gene,MamblycephalaGene03637.gene,MamblycephalaGene20544.gene,MamblycephalaGene06382.gene,MamblycephalaGene04425.gene,MamblycephalaGene02164.gene,MamblycephalaGene06012.gene,MamblycephalaGene05695.gene,MamblycephalaGene19149.gene,MamblycephalaGene06295.gene,MamblycephalaGene13293.gene,MamblycephalaGene03187.gene,Mamblyc…	--|--|--|--|--|--|--|--|--|--|--|--|--|--|--|--|--|--|--|--|--|--|--|--|--|--|--|--|--|--|--|--|--|--|--|--|--|--|--|--|--|--|--|--|--|--|--|--|--|--|--|--|--|--|--|--|--|--|--|--|--|--|--|--|--|--|--|--|--|--|--|--|--|--|--|--|--|--|--|--|--|--|--|--|--|
GO:0003995	acyl-CoA dehydrogenase activity	molecular_function	0.0001912	0.036607	18	129086	21	19312	MamblycephalaGene06692.gene,MamblycephalaGene14865.gene,MamblycephalaGene18901.gene,MamblycephalaGene14493.gene,MamblycephalaGene13726.gene,MamblycephalaGene05152.gene,MamblycephalaGene10145.gene,MamblycephalaGene11372.gene,MamblycephalaGene15708.gene,MamblycephalaGene18773.gene,MamblycephalaGene12105.gene,MamblycephalaGene17429.gene,MamblycephalaGene21595.gene,MamblycephalaGene16781.gene,Mamblyc…	--|--|--|--|--|--|--|--|--|--|--|--|--|--|--|--|--|--|
GO:0030117	membrane coat	cellular_component	0.0002064	0.036607	84	129086	140	19312	MamblycephalaGene08064.gene,MamblycephalaGene21245.gene,MamblycephalaGene11631.gene,MamblycephalaGene08938.gene,MamblycephalaGene06997.gene,MamblycephalaGene22457.gene,MamblycephalaGene13486.gene,MamblycephalaGene23737.gene,MamblycephalaGene24323.gene,MamblycephalaGene04529.gene,MamblycephalaGene18917.gene,MamblycephalaGene06588.gene,MamblycephalaGene07978.gene,MamblycephalaGene09526.gene,Mamblyc…	--|--|--|--|--|--|--|--|--|--|--|--|--|--|--|--|--|--|--|--|--|--|--|--|--|--|--|--|--|--|--|--|--|--|--|--|--|--|--|--|--|--|--|--|--|--|--|--|--|--|--|--|--|--|--|--|--|--|--|--|--|--|--|--|--|--|--|--|--|--|--|--|--|--|--|--|--|--|--|--|--|--|--|--|
GO:0048475	coated membrane	cellular_component	0.0002064	0.036607	84	129086	140	19312	MamblycephalaGene16822.gene,MamblycephalaGene19763.gene,MamblycephalaGene18480.gene,MamblycephalaGene21646.gene,MamblycephalaGene06139.gene,MamblycephalaGene19629.gene,MamblycephalaGene10632.gene,MamblycephalaGene17661.gene,MamblycephalaGene10699.gene,MamblycephalaGene09814.gene,MamblycephalaGene12593.gene,MamblycephalaGene22950.gene,MamblycephalaGene01590.gene,MamblycephalaGene14788.gene,Mamblyc…	--|--|--|--|--|--|--|--|--|--|--|--|--|--|--|--|--|--|--|--|--|--|--|--|--|--|--|--|--|--|--|--|--|--|--|--|--|--|--|--|--|--|--|--|--|--|--|--|--|--|--|--|--|--|--|--|--|--|--|--|--|--|--|--|--|--|--|--|--|--|--|--|--|--|--|--|--|--|--|--|--|--|--|--|
GO:0043234	protein complex	cellular_component	0.00029615	0.048034	912	129086	1928	19312	MamblycephalaGene22926.gene,MamblycephalaGene24323.gene,MamblycephalaGene11057.gene,MamblycephalaGene11133.gene,MamblycephalaGene03497.gene,MamblycephalaGene18607.gene,MamblycephalaGene13500.gene,MamblycephalaGene09239.gene,MamblycephalaGene19181.gene,MamblycephalaGene19450.gene,MamblycephalaGene05500.gene,MamblycephalaGene19375.gene,MamblycephalaGene14339.gene,MamblycephalaGene13417.gene,Mamblyc…	--|--|--|--|--|--|--|--|--|--|--|--|--|--|--|--|--|--|--|--|--|--|--|--|--|--|--|--|--|--|--|--|--|--|--|--|--|--|--|--|--|--|--|--|--|--|--|--|--|--|--|--|--|--|--|--|--|--|--|--|--|--|--|--|--|--|--|--|--|--|--|--|--|--|--|--|--|--|--|--|--|--|--|--|--|
GO:0033178	proton-transporting two-sector ATPase complex, catalytic domain	cellular_component	0.0003025	0.048034	43	129086	65	19312	MamblycephalaGene09137.gene,MamblycephalaGene07648.gene,MamblycephalaGene20430.gene,MamblycephalaGene13754.gene,MamblycephalaGene14716.gene,MamblycephalaGene06850.gene,MamblycephalaGene18756.gene,MamblycephalaGene05863.gene,MamblycephalaGene12954.gene,MamblycephalaGene24157.gene,MamblycephalaGene17372.gene,MamblycephalaGene22614.gene,MamblycephalaGene19791.gene,MamblycephalaGene05516.gene,Mamblyc…	--|--|--|--|--|--|--|--|--|--|--|--|--|--|--|--|--|--|--|--|--|--|--|--|--|--|--|--|--|--|--|--|--|--|--|--|--|--|--|--|--|--|--|
GO:0012505	endomembrane system	cellular_component	0.00030562	0.048034	151	129086	279	19312	MamblycephalaGene16295.gene,MamblycephalaGene18201.gene,MamblycephalaGene06239.gene,MamblycephalaGene20403.gene,MamblycephalaGene14446.gene,MamblycephalaGene13205.gene,MamblycephalaGene21624.gene,MamblycephalaGene18816.gene,MamblycephalaGene08009.gene,MamblycephalaGene14928.gene,MamblycephalaGene24478.gene,MamblycephalaGene16356.gene,MamblycephalaGene16778.gene,MamblycephalaGene09839.gene,Mamblyc…	--|--|--|--|--|--|--|--|--|--|--|--|--|--|--|--|--|--|--|--|--|--|--|--|--|--|--|--|--|--|--|--|--|--|--|--|--|--|--|--|--|--|--|--|--|--|--|--|--|--|--|--|--|--|--|--|--|--|--|--|--|--|--|--|--|--|--|--|--|--|--|--|--|--|--|--|--|--|--|--|--|--|--|--|--|
GO:0031090	organelle membrane	cellular_component	0.00031416	0.048034	261	129086	510	19312	MamblycephalaGene17372.gene,MamblycephalaGene12066.gene,MamblycephalaGene11223.gene,MamblycephalaGene02523.gene,MamblycephalaGene08172.gene,MamblycephalaGene17626.gene,MamblycephalaGene11663.gene,MamblycephalaGene16780.gene,MamblycephalaGene02235.gene,MamblycephalaGene10196.gene,MamblycephalaGene09839.gene,MamblycephalaGene04794.gene,MamblycephalaGene07250.gene,MamblycephalaGene18641.gene,Mamblyc…	--|--|--|--|--|--|--|--|--|--|--|--|--|--|--|--|--|--|--|--|--|--|--|--|--|--|--|--|--|--|--|--|--|--|--|--|--|--|--|--|--|--|--|--|--|--|--|--|--|--|--|--|--|--|--|--|--|--|--|--|--|--|--|--|--|--|--|--|--|--|--|--|--|--|--|--|--|--|--|--|--|--|--|--|--|
GO:0016820	hydrolase activity, acting on acid anhydrides, catalyzing transmembrane movement of substances	molecular_function	0.00036468	0.050738	75	129086	124	19312	MamblycephalaGene22112.gene,MamblycephalaGene17724.gene,MamblycephalaGene11706.gene,MamblycephalaGene04219.gene,MamblycephalaGene16599.gene,MamblycephalaGene09077.gene,MamblycephalaGene20382.gene,MamblycephalaGene17210.gene,MamblycephalaGene03314.gene,MamblycephalaGene00836.gene,MamblycephalaGene02395.gene,MamblycephalaGene21475.gene,MamblycephalaGene11223.gene,MamblycephalaGene24474.gene,Mamblyc…	--|--|--|--|--|--|--|--|--|--|--|--|--|--|--|--|--|--|--|--|--|--|--|--|--|--|--|--|--|--|--|--|--|--|--|--|--|--|--|--|--|--|--|--|--|--|--|--|--|--|--|--|--|--|--|--|--|--|--|--|--|--|--|--|--|--|--|--|--|--|--|--|--|--|--|
GO:0009116	nucleoside metabolic process	biological_process	0.00036474	0.050738	105	129086	187	19312	MamblycephalaGene13417.gene,MamblycephalaGene15380.gene,MamblycephalaGene04218.gene,MamblycephalaGene08482.gene,MamblycephalaGene17874.gene,MamblycephalaGene18167.gene,MamblycephalaGene04841.gene,MamblycephalaGene21206.gene,MamblycephalaGene11141.gene,MamblycephalaGene04721.gene,MamblycephalaGene22926.gene,MamblycephalaGene20386.gene,MamblycephalaGene19181.gene,MamblycephalaGene06997.gene,Mamblyc…	--|--|--|--|--|--|--|--|--|--|--|--|--|--|--|--|--|--|--|--|--|--|--|--|--|--|--|--|--|--|--|--|--|--|--|--|--|--|--|--|--|--|--|--|--|--|--|--|--|--|--|--|--|--|--|--|--|--|--|--|--|--|--|--|--|--|--|--|--|--|--|--|--|--|--|--|--|--|--|--|--|--|--|--|--|
GO:0005975	carbohydrate metabolic process	biological_process	0.00040014	0.050738	267	129086	524	19312	MamblycephalaGene00573.gene,MamblycephalaGene02522.gene,MamblycephalaGene23982.gene,MamblycephalaGene08240.gene,MamblycephalaGene10160.gene,MamblycephalaGene03149.gene,MamblycephalaGene21668.gene,MamblycephalaGene17096.gene,MamblycephalaGene03949.gene,MamblycephalaGene12583.gene,MamblycephalaGene06640.gene,MamblycephalaGene03199.gene,MamblycephalaGene03812.gene,MamblycephalaGene22216.gene,Mamblyc…	--|--|--|--|--|--|--|--|--|--|--|--|--|--|--|--|--|--|--|--|--|--|--|--|--|--|--|--|--|--|--|--|--|--|--|--|--|--|--|--|--|--|--|--|--|--|--|--|--|--|--|--|--|--|--|--|--|--|--|--|--|--|--|--|--|--|--|--|--|--|--|--|--|--|--|--|--|--|--|--|--|--|--|--|--|
GO:0019829	cation-transporting ATPase activity	molecular_function	0.00040763	0.050738	25	129086	34	19312	MamblycephalaGene18007.gene,MamblycephalaGene20382.gene,MamblycephalaGene06869.gene,MamblycephalaGene04859.gene,MamblycephalaGene02395.gene,MamblycephalaGene00836.gene,MamblycephalaGene13417.gene,MamblycephalaGene06850.gene,MamblycephalaGene07385.gene,MamblycephalaGene20924.gene,MamblycephalaGene18756.gene,MamblycephalaGene23077.gene,MamblycephalaGene05739.gene,MamblycephalaGene13436.gene,Mamblyc…	--|--|--|--|--|--|--|--|--|--|--|--|--|--|--|--|--|--|--|--|--|--|--|--|--|
GO:0042625	ATPase activity, coupled to transmembrane movement of ions	molecular_function	0.00040763	0.050738	25	129086	34	19312	MamblycephalaGene13417.gene,MamblycephalaGene04859.gene,MamblycephalaGene00836.gene,MamblycephalaGene02395.gene,MamblycephalaGene18007.gene,MamblycephalaGene06869.gene,MamblycephalaGene20382.gene,MamblycephalaGene12954.gene,MamblycephalaGene05681.gene,MamblycephalaGene24157.gene,MamblycephalaGene18509.gene,MamblycephalaGene05516.gene,MamblycephalaGene22614.gene,MamblycephalaGene16280.gene,Mamblyc…	--|--|--|--|--|--|--|--|--|--|--|--|--|--|--|--|--|--|--|--|--|--|--|--|--|
GO:0004222	metalloendopeptidase activity	molecular_function	0.00041198	0.050738	96	129086	165	19312	MamblycephalaGene20988.gene,MamblycephalaGene10410.gene,MamblycephalaGene17900.gene,MamblycephalaGene15421.gene,MamblycephalaGene12107.gene,MamblycephalaGene20461.gene,MamblycephalaGene00827.gene,MamblycephalaGene09062.gene,MamblycephalaGene15022.gene,MamblycephalaGene12752.gene,MamblycephalaGene01227.gene,MamblycephalaGene19412.gene,MamblycephalaGene10909.gene,MamblycephalaGene23320.gene,Mamblyc…	--|--|--|--|--|--|--|--|--|--|--|--|--|--|--|--|--|--|--|--|--|--|--|--|--|--|--|--|--|--|--|--|--|--|--|--|--|--|--|--|--|--|--|--|--|--|--|--|--|--|--|--|--|--|--|--|--|--|--|--|--|--|--|--|--|--|--|--|--|--|--|--|--|--|--|--|--|--|--|--|--|--|--|--|--|
GO:0016627	oxidoreductase activity, acting on the CH-CH group of donors	molecular_function	0.00041258	0.050738	54	129086	85	19312	MamblycephalaGene04578.gene,MamblycephalaGene16179.gene,MamblycephalaGene07513.gene,MamblycephalaGene13900.gene,MamblycephalaGene11003.gene,MamblycephalaGene10547.gene,MamblycephalaGene18729.gene,MamblycephalaGene13697.gene,MamblycephalaGene16781.gene,MamblycephalaGene01155.gene,MamblycephalaGene23009.gene,MamblycephalaGene00515.gene,MamblycephalaGene05071.gene,MamblycephalaGene14733.gene,Mamblyc…	--|--|--|--|--|--|--|--|--|--|--|--|--|--|--|--|--|--|--|--|--|--|--|--|--|--|--|--|--|--|--|--|--|--|--|--|--|--|--|--|--|--|--|--|--|--|--|--|--|--|--|--|--|--|
GO:0030163	protein catabolic process	biological_process	0.00042748	0.050738	70	129086	119	19312	MamblycephalaGene22070.gene,MamblycephalaGene04234.gene,MamblycephalaGene00668.gene,MamblycephalaGene14308.gene,MamblycephalaGene03721.gene,MamblycephalaGene05864.gene,MamblycephalaGene18784.gene,MamblycephalaGene16774.gene,MamblycephalaGene21597.gene,MamblycephalaGene07122.gene,MamblycephalaGene19161.gene,MamblycephalaGene24461.gene,MamblycephalaGene01977.gene,MamblycephalaGene14385.gene,Mamblyc…	--|--|--|--|--|--|--|--|--|--|--|--|--|--|--|--|--|--|--|--|--|--|--|--|--|--|--|--|--|--|--|--|--|--|--|--|--|--|--|--|--|--|--|--|--|--|--|--|--|--|--|--|--|--|--|--|--|--|--|--|--|--|--|--|--|--|--|--|--|--|
GO:0042278	purine nucleoside metabolic process	biological_process	0.00044696	0.050738	83	129086	144	19312	MamblycephalaGene05681.gene,MamblycephalaGene18641.gene,MamblycephalaGene09257.gene,MamblycephalaGene18426.gene,MamblycephalaGene01656.gene,MamblycephalaGene18770.gene,MamblycephalaGene03812.gene,MamblycephalaGene05382.gene,MamblycephalaGene20924.gene,MamblycephalaGene01697.gene,MamblycephalaGene00507.gene,MamblycephalaGene03352.gene,MamblycephalaGene09231.gene,MamblycephalaGene06764.gene,Mamblyc…	--|--|--|--|--|--|--|--|--|--|--|--|--|--|--|--|--|--|--|--|--|--|--|--|--|--|--|--|--|--|--|--|--|--|--|--|--|--|--|--|--|--|--|--|--|--|--|--|--|--|--|--|--|--|--|--|--|--|--|--|--|--|--|--|--|--|--|--|--|--|--|--|--|--|--|--|--|--|--|--|--|--|--|
GO:0046128	purine ribonucleoside metabolic process	biological_process	0.00044696	0.050738	83	129086	144	19312	MamblycephalaGene12199.gene,MamblycephalaGene22934.gene,MamblycephalaGene05516.gene,MamblycephalaGene18031.gene,MamblycephalaGene08172.gene,MamblycephalaGene03038.gene,MamblycephalaGene11623.gene,MamblycephalaGene08508.gene,MamblycephalaGene06505.gene,MamblycephalaGene06850.gene,MamblycephalaGene18115.gene,MamblycephalaGene00124.gene,MamblycephalaGene23817.gene,MamblycephalaGene03074.gene,Mamblyc…	--|--|--|--|--|--|--|--|--|--|--|--|--|--|--|--|--|--|--|--|--|--|--|--|--|--|--|--|--|--|--|--|--|--|--|--|--|--|--|--|--|--|--|--|--|--|--|--|--|--|--|--|--|--|--|--|--|--|--|--|--|--|--|--|--|--|--|--|--|--|--|--|--|--|--|--|--|--|--|--|--|--|--|
GO:0005643	nuclear pore	cellular_component	0.00045772	0.050738	10	129086	10	19312	MamblycephalaGene07705.gene,MamblycephalaGene20028.gene,MamblycephalaGene16323.gene,MamblycephalaGene20403.gene,MamblycephalaGene17686.gene,MamblycephalaGene20215.gene,MamblycephalaGene03894.gene,MamblycephalaGene11356.gene,MamblycephalaGene11554.gene,MamblycephalaGene22613.gene	--|--|--|--|--|--|--|--|--|--|
GO:1901657	glycosyl compound metabolic process	biological_process	0.00048154	0.052077	105	129086	188	19312	MamblycephalaGene14730.gene,MamblycephalaGene22958.gene,MamblycephalaGene03074.gene,MamblycephalaGene20304.gene,MamblycephalaGene20382.gene,MamblycephalaGene09130.gene,MamblycephalaGene21723.gene,MamblycephalaGene12739.gene,MamblycephalaGene05516.gene,MamblycephalaGene13728.gene,MamblycephalaGene12199.gene,MamblycephalaGene22934.gene,MamblycephalaGene00124.gene,MamblycephalaGene23817.gene,Mamblyc…	--|--|--|--|--|--|--|--|--|--|--|--|--|--|--|--|--|--|--|--|--|--|--|--|--|--|--|--|--|--|--|--|--|--|--|--|--|--|--|--|--|--|--|--|--|--|--|--|--|--|--|--|--|--|--|--|--|--|--|--|--|--|--|--|--|--|--|--|--|--|--|--|--|--|--|--|--|--|--|--|--|--|--|--|--|
GO:0005635	nuclear envelope	cellular_component	0.00060013	0.063357	16	129086	19	19312	MamblycephalaGene12583.gene,MamblycephalaGene11356.gene,MamblycephalaGene11554.gene,MamblycephalaGene20416.gene,MamblycephalaGene16323.gene,MamblycephalaGene20215.gene,MamblycephalaGene03894.gene,MamblycephalaGene16356.gene,MamblycephalaGene13267.gene,MamblycephalaGene18720.gene,MamblycephalaGene22613.gene,MamblycephalaGene17686.gene,MamblycephalaGene20403.gene,MamblycephalaGene04091.gene,Mamblyc…	--|--|--|--|--|--|--|--|--|--|--|--|--|--|--|--|
GO:0044769	ATPase activity, coupled to transmembrane movement of ions, rotational mechanism	molecular_function	0.00079865	0.079096	19	129086	25	19312	MamblycephalaGene13417.gene,MamblycephalaGene18007.gene,MamblycephalaGene20382.gene,MamblycephalaGene06869.gene,MamblycephalaGene00836.gene,MamblycephalaGene13436.gene,MamblycephalaGene23077.gene,MamblycephalaGene05516.gene,MamblycephalaGene22614.gene,MamblycephalaGene16280.gene,MamblycephalaGene19791.gene,MamblycephalaGene18838.gene,MamblycephalaGene05681.gene,MamblycephalaGene12954.gene,Mamblyc…	--|--|--|--|--|--|--|--|--|--|--|--|--|--|--|--|--|--|--|
GO:0034613	cellular protein localization	biological_process	0.00080755	0.079096	347	129086	700	19312	MamblycephalaGene12408.gene,MamblycephalaGene10847.gene,MamblycephalaGene10904.gene,MamblycephalaGene10713.gene,MamblycephalaGene16653.gene,MamblycephalaGene11791.gene,MamblycephalaGene09137.gene,MamblycephalaGene20796.gene,MamblycephalaGene19046.gene,MamblycephalaGene15323.gene,MamblycephalaGene08782.gene,MamblycephalaGene20217.gene,MamblycephalaGene05099.gene,MamblycephalaGene05455.gene,Mamblyc…	--|--|--|--|--|--|--|--|--|--|--|--|--|--|--|--|--|--|--|--|--|--|--|--|--|--|--|--|--|--|--|--|--|--|--|--|--|--|--|--|--|--|--|--|--|--|--|--|--|--|--|--|--|--|--|--|--|--|--|--|--|--|--|--|--|--|--|--|--|--|--|--|--|--|--|--|--|--|--|--|--|--|--|--|--|
GO:0070727	cellular macromolecule localization	biological_process	0.00080755	0.079096	347	129086	700	19312	MamblycephalaGene06899.gene,MamblycephalaGene16111.gene,MamblycephalaGene10631.gene,MamblycephalaGene15864.gene,MamblycephalaGene08606.gene,MamblycephalaGene21763.gene,MamblycephalaGene09155.gene,MamblycephalaGene18752.gene,MamblycephalaGene22354.gene,MamblycephalaGene19368.gene,MamblycephalaGene05099.gene,MamblycephalaGene13853.gene,MamblycephalaGene05455.gene,MamblycephalaGene15323.gene,Mamblyc…	--|--|--|--|--|--|--|--|--|--|--|--|--|--|--|--|--|--|--|--|--|--|--|--|--|--|--|--|--|--|--|--|--|--|--|--|--|--|--|--|--|--|--|--|--|--|--|--|--|--|--|--|--|--|--|--|--|--|--|--|--|--|--|--|--|--|--|--|--|--|--|--|--|--|--|--|--|--|--|--|--|--|--|--|--|
GO:0006886	intracellular protein transport	biological_process	0.00082057	0.079096	301	129086	600	19312	MamblycephalaGene02425.gene,MamblycephalaGene05226.gene,MamblycephalaGene14908.gene,MamblycephalaGene16904.gene,MamblycephalaGene14760.gene,MamblycephalaGene14365.gene,MamblycephalaGene17557.gene,MamblycephalaGene03314.gene,MamblycephalaGene17318.gene,MamblycephalaGene04032.gene,MamblycephalaGene06481.gene,MamblycephalaGene16599.gene,MamblycephalaGene20112.gene,MamblycephalaGene23371.gene,Mamblyc…	--|--|--|--|--|--|--|--|--|--|--|--|--|--|--|--|--|--|--|--|--|--|--|--|--|--|--|--|--|--|--|--|--|--|--|--|--|--|--|--|--|--|--|--|--|--|--|--|--|--|--|--|--|--|--|--|--|--|--|--|--|--|--|--|--|--|--|--|--|--|--|--|--|--|--|--|--|--|--|--|--|--|--|--|--|
GO:0009119	ribonucleoside metabolic process	biological_process	0.0008649	0.081291	88	129086	156	19312	MamblycephalaGene00674.gene,MamblycephalaGene13928.gene,MamblycephalaGene14866.gene,MamblycephalaGene01757.gene,MamblycephalaGene18007.gene,MamblycephalaGene22010.gene,MamblycephalaGene06864.gene,MamblycephalaGene12954.gene,MamblycephalaGene01764.gene,MamblycephalaGene10629.gene,MamblycephalaGene24157.gene,MamblycephalaGene19027.gene,MamblycephalaGene14058.gene,MamblycephalaGene15908.gene,Mamblyc…	--|--|--|--|--|--|--|--|--|--|--|--|--|--|--|--|--|--|--|--|--|--|--|--|--|--|--|--|--|--|--|--|--|--|--|--|--|--|--|--|--|--|--|--|--|--|--|--|--|--|--|--|--|--|--|--|--|--|--|--|--|--|--|--|--|--|--|--|--|--|--|--|--|--|--|--|--|--|--|--|--|--|--|--|--|
GO:0033036	macromolecule localization	biological_process	0.00088001	0.081291	511	129086	1054	19312	MamblycephalaGene22579.gene,MamblycephalaGene18752.gene,MamblycephalaGene21763.gene,MamblycephalaGene09155.gene,MamblycephalaGene02447.gene,MamblycephalaGene08606.gene,MamblycephalaGene20120.gene,MamblycephalaGene16111.gene,MamblycephalaGene10631.gene,MamblycephalaGene15864.gene,MamblycephalaGene06899.gene,MamblycephalaGene10847.gene,MamblycephalaGene12408.gene,MamblycephalaGene16022.gene,Mamblyc…	--|--|--|--|--|--|--|--|--|--|--|--|--|--|--|--|--|--|--|--|--|--|--|--|--|--|--|--|--|--|--|--|--|--|--|--|--|--|--|--|--|--|--|--|--|--|--|--|--|--|--|--|--|--|--|--|--|--|--|--|--|--|--|--|--|--|--|--|--|--|--|--|--|--|--|--|--|--|--|--|--|--|--|--|--|
GO:0046527	glucosyltransferase activity	molecular_function	0.0010033	0.09079	11	129086	12	19312	MamblycephalaGene07951.gene,MamblycephalaGene13081.gene,MamblycephalaGene19046.gene,MamblycephalaGene14090.gene,MamblycephalaGene16648.gene,MamblycephalaGene04234.gene,MamblycephalaGene08998.gene,MamblycephalaGene12850.gene,MamblycephalaGene00573.gene,MamblycephalaGene16211.gene,MamblycephalaGene17552.gene	--|--|--|--|--|--|--|--|--|--|--|
GO:0060589	nucleoside-triphosphatase regulator activity	molecular_function	0.0011158	0.098461	164	129086	305	19312	MamblycephalaGene20647.gene,MamblycephalaGene18371.gene,MamblycephalaGene20028.gene,MamblycephalaGene05954.gene,MamblycephalaGene14697.gene,MamblycephalaGene18668.gene,MamblycephalaGene02476.gene,MamblycephalaGene04049.gene,MamblycephalaGene09129.gene,MamblycephalaGene10478.gene,MamblycephalaGene06170.gene,MamblycephalaGene09143.gene,MamblycephalaGene01656.gene,MamblycephalaGene19610.gene,Mamblyc…	--|--|--|--|--|--|--|--|--|--|--|--|--|--|--|--|--|--|--|--|--|--|--|--|--|--|--|--|--|--|--|--|--|--|--|--|--|--|--|--|--|--|--|--|--|--|--|--|--|--|--|--|--|--|--|--|--|--|--|--|--|--|--|--|--|--|--|--|--|--|--|--|--|--|--|--|--|--|--|--|--|--|--|--|--|
GO:0046933	proton-transporting ATP synthase activity, rotational mechanism	molecular_function	0.0011325	0.098461	12	129086	14	19312	MamblycephalaGene24157.gene,MamblycephalaGene05681.gene,MamblycephalaGene12954.gene,MamblycephalaGene18838.gene,MamblycephalaGene16280.gene,MamblycephalaGene13436.gene,MamblycephalaGene23077.gene,MamblycephalaGene13417.gene,MamblycephalaGene20924.gene,MamblycephalaGene20382.gene,MamblycephalaGene06850.gene,MamblycephalaGene18007.gene	--|--|--|--|--|--|--|--|--|--|--|--|
GO:0032991	macromolecular complex	cellular_component	0.001169	0.099681	1079	129086	2327	19312	MamblycephalaGene21209.gene,MamblycephalaGene17535.gene,MamblycephalaGene15428.gene,MamblycephalaGene14989.gene,MamblycephalaGene05361.gene,MamblycephalaGene04998.gene,MamblycephalaGene09653.gene,MamblycephalaGene04639.gene,MamblycephalaGene01514.gene,MamblycephalaGene11702.gene,MamblycephalaGene12569.gene,MamblycephalaGene16350.gene,MamblycephalaGene17662.gene,MamblycephalaGene11588.gene,Mamblyc…	--|--|--|--|--|--|--|--|--|--|--|--|--|--|--|--|--|--|--|--|--|--|--|--|--|--|--|--|--|--|--|--|--|--|--|--|--|--|--|--|--|--|--|--|--|--|--|--|--|--|--|--|--|--|--|--|--|--|--|--|--|--|--|--|--|--|--|--|--|--|--|--|--|--|--|--|--|--|--|--|--|--|--|--|--|
GO:0065009	regulation of molecular function	biological_process	0.0012362	0.10342	59	129086	99	19312	MamblycephalaGene20628.gene,MamblycephalaGene19112.gene,MamblycephalaGene06382.gene,MamblycephalaGene01656.gene,MamblycephalaGene16365.gene,MamblycephalaGene08243.gene,MamblycephalaGene14122.gene,MamblycephalaGene07521.gene,MamblycephalaGene10432.gene,MamblycephalaGene13272.gene,MamblycephalaGene06308.gene,MamblycephalaGene04701.gene,MamblycephalaGene03118.gene,MamblycephalaGene13327.gene,Mamblyc…	--|--|--|--|--|--|--|--|--|--|--|--|--|--|--|--|--|--|--|--|--|--|--|--|--|--|--|--|--|--|--|--|--|--|--|--|--|--|--|--|--|--|--|--|--|--|--|--|--|--|--|--|--|--|--|--|--|--|--|
GO:0004559	alpha-mannosidase activity	molecular_function	0.0014333	0.11555	13	129086	15	19312	MamblycephalaGene02465.gene,MamblycephalaGene15664.gene,MamblycephalaGene14884.gene,MamblycephalaGene07915.gene,MamblycephalaGene11044.gene,MamblycephalaGene12139.gene,MamblycephalaGene10359.gene,MamblycephalaGene14143.gene,MamblycephalaGene05530.gene,MamblycephalaGene20425.gene,MamblycephalaGene08206.gene,MamblycephalaGene08212.gene,MamblycephalaGene14733.gene	--|--|--|--|--|--|--|--|--|--|--|--|--|
GO:0015923	mannosidase activity	molecular_function	0.0014333	0.11555	13	129086	15	19312	MamblycephalaGene14884.gene,MamblycephalaGene15664.gene,MamblycephalaGene02465.gene,MamblycephalaGene07915.gene,MamblycephalaGene11044.gene,MamblycephalaGene10359.gene,MamblycephalaGene05530.gene,MamblycephalaGene14143.gene,MamblycephalaGene12139.gene,MamblycephalaGene14733.gene,MamblycephalaGene08212.gene,MamblycephalaGene20425.gene,MamblycephalaGene08206.gene	--|--|--|--|--|--|--|--|--|--|--|--|--|
GO:0051130	positive regulation of cellular component organization	biological_process	0.0015324	0.12133	22	129086	31	19312	MamblycephalaGene10087.gene,MamblycephalaGene11822.gene,MamblycephalaGene09843.gene,MamblycephalaGene14826.gene,MamblycephalaGene10430.gene,MamblycephalaGene10172.gene,MamblycephalaGene10197.gene,MamblycephalaGene15591.gene,MamblycephalaGene20196.gene,MamblycephalaGene05751.gene,MamblycephalaGene17073.gene,MamblycephalaGene22169.gene,MamblycephalaGene22513.gene,MamblycephalaGene09144.gene,Mamblyc…	--|--|--|--|--|--|--|--|--|--|--|--|--|--|--|--|--|--|--|--|--|--|
GO:1901564	organonitrogen compound metabolic process	biological_process	0.0015616	0.12148	464	129086	956	19312	MamblycephalaGene02252.gene,MamblycephalaGene16102.gene,MamblycephalaGene04052.gene,MamblycephalaGene08735.gene,MamblycephalaGene06997.gene,MamblycephalaGene19898.gene,MamblycephalaGene19181.gene,MamblycephalaGene20850.gene,MamblycephalaGene14489.gene,MamblycephalaGene22926.gene,MamblycephalaGene06566.gene,MamblycephalaGene09506.gene,MamblycephalaGene17183.gene,MamblycephalaGene04721.gene,Mamblyc…	--|--|--|--|--|--|--|--|--|--|--|--|--|--|--|--|--|--|--|--|--|--|--|--|--|--|--|--|--|--|--|--|--|--|--|--|--|--|--|--|--|--|--|--|--|--|--|--|--|--|--|--|--|--|--|--|--|--|--|--|--|--|--|--|--|--|--|--|--|--|--|--|--|--|--|--|--|--|--|--|--|--|--|--|--|
GO:0042626	ATPase activity, coupled to transmembrane movement of substances	molecular_function	0.0016263	0.12222	52	129086	85	19312	MamblycephalaGene04219.gene,MamblycephalaGene11706.gene,MamblycephalaGene17724.gene,MamblycephalaGene22112.gene,MamblycephalaGene15882.gene,MamblycephalaGene14190.gene,MamblycephalaGene09077.gene,MamblycephalaGene16599.gene,MamblycephalaGene18007.gene,MamblycephalaGene04180.gene,MamblycephalaGene17210.gene,MamblycephalaGene20382.gene,MamblycephalaGene06869.gene,MamblycephalaGene04859.gene,Mamblyc…	--|--|--|--|--|--|--|--|--|--|--|--|--|--|--|--|--|--|--|--|--|--|--|--|--|--|--|--|--|--|--|--|--|--|--|--|--|--|--|--|--|--|--|--|--|--|--|--|--|--|--|--|
GO:0043492	ATPase activity, coupled to movement of substances	molecular_function	0.0016263	0.12222	52	129086	85	19312	MamblycephalaGene06657.gene,MamblycephalaGene18756.gene,MamblycephalaGene06850.gene,MamblycephalaGene22991.gene,MamblycephalaGene07385.gene,MamblycephalaGene11682.gene,MamblycephalaGene24157.gene,MamblycephalaGene06534.gene,MamblycephalaGene12954.gene,MamblycephalaGene15023.gene,MamblycephalaGene24474.gene,MamblycephalaGene05739.gene,MamblycephalaGene22614.gene,MamblycephalaGene05516.gene,Mamblyc…	--|--|--|--|--|--|--|--|--|--|--|--|--|--|--|--|--|--|--|--|--|--|--|--|--|--|--|--|--|--|--|--|--|--|--|--|--|--|--|--|--|--|--|--|--|--|--|--|--|--|--|--|
GO:0006366	transcription from RNA polymerase II promoter	biological_process	0.0019501	0.14245	117	129086	220	19312	MamblycephalaGene16306.gene,MamblycephalaGene17424.gene,MamblycephalaGene13486.gene,MamblycephalaGene13500.gene,MamblycephalaGene05476.gene,MamblycephalaGene18328.gene,MamblycephalaGene23737.gene,MamblycephalaGene03497.gene,MamblycephalaGene04658.gene,MamblycephalaGene20885.gene,MamblycephalaGene11631.gene,MamblycephalaGene17182.gene,MamblycephalaGene17394.gene,MamblycephalaGene03406.gene,Mamblyc…	--|--|--|--|--|--|--|--|--|--|--|--|--|--|--|--|--|--|--|--|--|--|--|--|--|--|--|--|--|--|--|--|--|--|--|--|--|--|--|--|--|--|--|--|--|--|--|--|--|--|--|--|--|--|--|--|--|--|--|--|--|--|--|--|--|--|--|--|--|--|--|--|--|--|--|--|--|--|--|--|--|--|--|--|--|
GO:0016773	phosphotransferase activity, alcohol group as acceptor	molecular_function	0.0019598	0.14245	537	129086	1096	19312	MamblycephalaGene14680.gene,MamblycephalaGene21821.gene,MamblycephalaGene17627.gene,MamblycephalaGene04672.gene,MamblycephalaGene22010.gene,MamblycephalaGene08957.gene,MamblycephalaGene09571.gene,MamblycephalaGene20099.gene,MamblycephalaGene08404.gene,MamblycephalaGene15646.gene,MamblycephalaGene15246.gene,MamblycephalaGene02654.gene,MamblycephalaGene16283.gene,MamblycephalaGene20417.gene,Mamblyc…	--|--|--|--|--|--|--|--|--|--|--|--|--|--|--|--|--|--|--|--|--|--|--|--|--|--|--|--|--|--|--|--|--|--|--|--|--|--|--|--|--|--|--|--|--|--|--|--|--|--|--|--|--|--|--|--|--|--|--|--|--|--|--|--|--|--|--|--|--|--|--|--|--|--|--|--|--|--|--|--|--|--|--|--|--|
GO:0005783	endoplasmic reticulum	cellular_component	0.0023776	0.16437	132	129086	251	19312	MamblycephalaGene09839.gene,MamblycephalaGene20111.gene,MamblycephalaGene16778.gene,MamblycephalaGene10196.gene,MamblycephalaGene10025.gene,MamblycephalaGene02235.gene,MamblycephalaGene09483.gene,MamblycephalaGene00649.gene,MamblycephalaGene09679.gene,MamblycephalaGene15887.gene,MamblycephalaGene19777.gene,MamblycephalaGene12066.gene,MamblycephalaGene05830.gene,MamblycephalaGene01484.gene,Mamblyc…	--|--|--|--|--|--|--|--|--|--|--|--|--|--|--|--|--|--|--|--|--|--|--|--|--|--|--|--|--|--|--|--|--|--|--|--|--|--|--|--|--|--|--|--|--|--|--|--|--|--|--|--|--|--|--|--|--|--|--|--|--|--|--|--|--|--|--|--|--|--|--|--|--|--|--|--|--|--|--|--|--|--|--|--|--|
GO:0046930	pore complex	cellular_component	0.0023879	0.16437	10	129086	11	19312	MamblycephalaGene22613.gene,MamblycephalaGene11554.gene,MamblycephalaGene11356.gene,MamblycephalaGene20403.gene,MamblycephalaGene20215.gene,MamblycephalaGene17686.gene,MamblycephalaGene03894.gene,MamblycephalaGene16323.gene,MamblycephalaGene20028.gene,MamblycephalaGene07705.gene	--|--|--|--|--|--|--|--|--|--|
GO:0009056	catabolic process	biological_process	0.0024087	0.16437	331	129086	673	19312	MamblycephalaGene18426.gene,MamblycephalaGene22513.gene,MamblycephalaGene05486.gene,MamblycephalaGene17750.gene,MamblycephalaGene24478.gene,MamblycephalaGene20604.gene,MamblycephalaGene23100.gene,MamblycephalaGene01977.gene,MamblycephalaGene12105.gene,MamblycephalaGene10596.gene,MamblycephalaGene19208.gene,MamblycephalaGene10433.gene,MamblycephalaGene00668.gene,MamblycephalaGene22812.gene,Mamblyc…	--|--|--|--|--|--|--|--|--|--|--|--|--|--|--|--|--|--|--|--|--|--|--|--|--|--|--|--|--|--|--|--|--|--|--|--|--|--|--|--|--|--|--|--|--|--|--|--|--|--|--|--|--|--|--|--|--|--|--|--|--|--|--|--|--|--|--|--|--|--|--|--|--|--|--|--|--|--|--|--|--|--|--|--|--|
GO:0015399	primary active transmembrane transporter activity	molecular_function	0.0024466	0.16437	57	129086	96	19312	MamblycephalaGene11683.gene,MamblycephalaGene06078.gene,MamblycephalaGene20924.gene,MamblycephalaGene07984.gene,MamblycephalaGene14899.gene,MamblycephalaGene19996.gene,MamblycephalaGene13436.gene,MamblycephalaGene23077.gene,MamblycephalaGene16280.gene,MamblycephalaGene13294.gene,MamblycephalaGene17720.gene,MamblycephalaGene04829.gene,MamblycephalaGene18838.gene,MamblycephalaGene05681.gene,Mamblyc…	--|--|--|--|--|--|--|--|--|--|--|--|--|--|--|--|--|--|--|--|--|--|--|--|--|--|--|--|--|--|--|--|--|--|--|--|--|--|--|--|--|--|--|--|--|--|--|--|--|--|--|--|--|--|--|--|--|
GO:0015405	P-P-bond-hydrolysis-driven transmembrane transporter activity	molecular_function	0.0024466	0.16437	57	129086	96	19312	MamblycephalaGene06359.gene,MamblycephalaGene15600.gene,MamblycephalaGene13417.gene,MamblycephalaGene15739.gene,MamblycephalaGene12002.gene,MamblycephalaGene08279.gene,MamblycephalaGene20814.gene,MamblycephalaGene18509.gene,MamblycephalaGene05681.gene,MamblycephalaGene04829.gene,MamblycephalaGene18838.gene,MamblycephalaGene17720.gene,MamblycephalaGene13294.gene,MamblycephalaGene16280.gene,Mamblyc…	--|--|--|--|--|--|--|--|--|--|--|--|--|--|--|--|--|--|--|--|--|--|--|--|--|--|--|--|--|--|--|--|--|--|--|--|--|--|--|--|--|--|--|--|--|--|--|--|--|--|--|--|--|--|--|--|--|
GO:0046961	proton-transporting ATPase activity, rotational mechanism	molecular_function	0.0025452	0.16844	17	129086	23	19312	MamblycephalaGene06850.gene,MamblycephalaGene18756.gene,MamblycephalaGene20924.gene,MamblycephalaGene22614.gene,MamblycephalaGene19791.gene,MamblycephalaGene05516.gene,MamblycephalaGene13436.gene,MamblycephalaGene23077.gene,MamblycephalaGene12954.gene,MamblycephalaGene05681.gene,MamblycephalaGene24157.gene,MamblycephalaGene18509.gene,MamblycephalaGene18007.gene,MamblycephalaGene06869.gene,Mamblyc…	--|--|--|--|--|--|--|--|--|--|--|--|--|--|--|--|--|
GO:0043168	anion binding	molecular_function	0.0027121	0.17534	1286	129086	2759	19312	MamblycephalaGene02880.gene,MamblycephalaGene21517.gene,MamblycephalaGene01856.gene,MamblycephalaGene07154.gene,MamblycephalaGene19772.gene,MamblycephalaGene19384.gene,MamblycephalaGene21153.gene,MamblycephalaGene03556.gene,MamblycephalaGene11775.gene,Mam	--|--|--|--|--|--|--|--|--|--|--|--|--|--|--|--|--|--|--|--|--|--|--|--|--|--|--|--|--|--|--|--|--|--|--|--|--|--|--|--|--|--|--|--|--|--|--|--|--|--|--|--|--|--|--|--|--|--|--|--|--|--|--|--|--|--|--|--|--|--|--|--|--|--|--|--|--|--|--|--|--|--|--|--|--|
GO:0008237	metallopeptidase activity	molecular_function	0.0027286	0.17534	121	129086	222	19312	MamblycephalaGene02797.gene,MamblycephalaGene11770.gene,MamblycephalaGene09303.gene,MamblycephalaGene12699.gene,MamblycephalaGene19929.gene,MamblycephalaGene14998.gene,MamblycephalaGene06948.gene,MamblycephalaGene16916.gene,MamblycephalaGene09113.gene,MamblycephalaGene19832.gene,MamblycephalaGene01098.gene,MamblycephalaGene02451.gene,MamblycephalaGene10435.gene,MamblycephalaGene02416.gene,Mamblyc…	--|--|--|--|--|--|--|--|--|--|--|--|--|--|--|--|--|--|--|--|--|--|--|--|--|--|--|--|--|--|--|--|--|--|--|--|--|--|--|--|--|--|--|--|--|--|--|--|--|--|--|--|--|--|--|--|--|--|--|--|--|--|--|--|--|--|--|--|--|--|--|--|--|--|--|--|--|--|--|--|--|--|--|--|--|
GO:0003723	RNA binding	molecular_function	0.0027992	0.17731	338	129086	691	19312	MamblycephalaGene08337.gene,MamblycephalaGene17157.gene,MamblycephalaGene12114.gene,MamblycephalaGene09676.gene,MamblycephalaGene03283.gene,MamblycephalaGene16322.gene,MamblycephalaGene13745.gene,MamblycephalaGene09569.gene,MamblycephalaGene01379.gene,MamblycephalaGene03634.gene,MamblycephalaGene10641.gene,MamblycephalaGene06282.gene,MamblycephalaGene17983.gene,MamblycephalaGene09905.gene,Mamblyc…	--|--|--|--|--|--|--|--|--|--|--|--|--|--|--|--|--|--|--|--|--|--|--|--|--|--|--|--|--|--|--|--|--|--|--|--|--|--|--|--|--|--|--|--|--|--|--|--|--|--|--|--|--|--|--|--|--|--|--|--|--|--|--|--|--|--|--|--|--|--|--|--|--|--|--|--|--|--|--|--|--|--|--|--|--|
GO:0019899	enzyme binding	molecular_function	0.0028935	0.1807	61	129086	104	19312	MamblycephalaGene19211.gene,MamblycephalaGene06504.gene,MamblycephalaGene09612.gene,MamblycephalaGene04199.gene,MamblycephalaGene05911.gene,MamblycephalaGene18857.gene,MamblycephalaGene16854.gene,MamblycephalaGene01321.gene,MamblycephalaGene11459.gene,MamblycephalaGene19777.gene,MamblycephalaGene21290.gene,MamblycephalaGene21000.gene,MamblycephalaGene15323.gene,MamblycephalaGene21280.gene,Mamblyc…	--|--|--|--|--|--|--|--|--|--|--|--|--|--|--|--|--|--|--|--|--|--|--|--|--|--|--|--|--|--|--|--|--|--|--|--|--|--|--|--|--|--|--|--|--|--|--|--|--|--|--|--|--|--|--|--|--|--|--|--|--|
GO:0044265	cellular macromolecule catabolic process	biological_process	0.0029791	0.182	87	129086	159	19312	MamblycephalaGene15561.gene,MamblycephalaGene01386.gene,MamblycephalaGene08399.gene,MamblycephalaGene15804.gene,MamblycephalaGene08580.gene,MamblycephalaGene23029.gene,MamblycephalaGene07612.gene,MamblycephalaGene00293.gene,MamblycephalaGene19348.gene,MamblycephalaGene18777.gene,MamblycephalaGene00047.gene,MamblycephalaGene21773.gene,MamblycephalaGene10233.gene,MamblycephalaGene19009.gene,Mamblyc…	--|--|--|--|--|--|--|--|--|--|--|--|--|--|--|--|--|--|--|--|--|--|--|--|--|--|--|--|--|--|--|--|--|--|--|--|--|--|--|--|--|--|--|--|--|--|--|--|--|--|--|--|--|--|--|--|--|--|--|--|--|--|--|--|--|--|--|--|--|--|--|--|--|--|--|--|--|--|--|--|--|--|--|--|--|
GO:0044248	cellular catabolic process	biological_process	0.0029964	0.182	278	129086	562	19312	MamblycephalaGene08482.gene,MamblycephalaGene05087.gene,MamblycephalaGene21881.gene,MamblycephalaGene16772.gene,MamblycephalaGene01672.gene,MamblycephalaGene20976.gene,MamblycephalaGene19181.gene,MamblycephalaGene11057.gene,MamblycephalaGene15225.gene,MamblycephalaGene18347.gene,MamblycephalaGene03338.gene,MamblycephalaGene12773.gene,MamblycephalaGene10790.gene,MamblycephalaGene19452.gene,Mamblyc…	--|--|--|--|--|--|--|--|--|--|--|--|--|--|--|--|--|--|--|--|--|--|--|--|--|--|--|--|--|--|--|--|--|--|--|--|--|--|--|--|--|--|--|--|--|--|--|--|--|--|--|--|--|--|--|--|--|--|--|--|--|--|--|--|--|--|--|--|--|--|--|--|--|--|--|--|--|--|--|--|--|--|--|--|--|
GO:0071103	DNA conformation change	biological_process	0.0034871	0.20277	54	129086	95	19312	MamblycephalaGene05081.gene,MamblycephalaGene20958.gene,MamblycephalaGene16677.gene,MamblycephalaGene17967.gene,MamblycephalaGene03085.gene,MamblycephalaGene09726.gene,MamblycephalaGene17286.gene,MamblycephalaGene06280.gene,MamblycephalaGene03632.gene,MamblycephalaGene18931.gene,MamblycephalaGene00950.gene,MamblycephalaGene11292.gene,MamblycephalaGene21683.gene,MamblycephalaGene06598.gene,Mamblyc…	--|--|--|--|--|--|--|--|--|--|--|--|--|--|--|--|--|--|--|--|--|--|--|--|--|--|--|--|--|--|--|--|--|--|--|--|--|--|--|--|--|--|--|--|--|--|--|--|--|--|--|--|--|--|
GO:0035251	UDP-glucosyltransferase activity	molecular_function	0.0035431	0.20277	7	129086	7	19312	MamblycephalaGene19046.gene,MamblycephalaGene13081.gene,MamblycephalaGene16648.gene,MamblycephalaGene07951.gene,MamblycephalaGene17552.gene,MamblycephalaGene16211.gene,MamblycephalaGene00573.gene	--|--|--|--|--|--|--|
GO:0044428	nuclear part	cellular_component	0.0036445	0.20277	310	129086	640	19312	MamblycephalaGene05831.gene,MamblycephalaGene03089.gene,MamblycephalaGene05644.gene,MamblycephalaGene07511.gene,MamblycephalaGene06336.gene,MamblycephalaGene16666.gene,MamblycephalaGene16465.gene,MamblycephalaGene13075.gene,MamblycephalaGene02927.gene,MamblycephalaGene01259.gene,MamblycephalaGene08369.gene,MamblycephalaGene09574.gene,MamblycephalaGene19604.gene,MamblycephalaGene16501.gene,Mamblyc…	--|--|--|--|--|--|--|--|--|--|--|--|--|--|--|--|--|--|--|--|--|--|--|--|--|--|--|--|--|--|--|--|--|--|--|--|--|--|--|--|--|--|--|--|--|--|--|--|--|--|--|--|--|--|--|--|--|--|--|--|--|--|--|--|--|--|--|--|--|--|--|--|--|--|--|--|--|--|--|--|--|--|--|--|--|
GO:0006094	gluconeogenesis	biological_process	0.0036713	0.20277	7	129086	7	19312	MamblycephalaGene20994.gene,MamblycephalaGene05846.gene,MamblycephalaGene22399.gene,MamblycephalaGene12276.gene,MamblycephalaGene17160.gene,MamblycephalaGene05607.gene,MamblycephalaGene14804.gene	--|--|--|--|--|--|--|
GO:0019319	hexose biosynthetic process	biological_process	0.0036713	0.20277	7	129086	7	19312	MamblycephalaGene12276.gene,MamblycephalaGene14804.gene,MamblycephalaGene17160.gene,MamblycephalaGene05607.gene,MamblycephalaGene22399.gene,MamblycephalaGene20994.gene,MamblycephalaGene05846.gene	--|--|--|--|--|--|--|
GO:0046364	monosaccharide biosynthetic process	biological_process	0.0036713	0.20277	7	129086	7	19312	MamblycephalaGene05846.gene,MamblycephalaGene20994.gene,MamblycephalaGene22399.gene,MamblycephalaGene12276.gene,MamblycephalaGene05607.gene,MamblycephalaGene17160.gene,MamblycephalaGene14804.gene	--|--|--|--|--|--|--|
GO:0044257	cellular protein catabolic process	biological_process	0.0037269	0.20277	63	129086	112	19312	MamblycephalaGene03276.gene,MamblycephalaGene04234.gene,MamblycephalaGene09446.gene,MamblycephalaGene03721.gene,MamblycephalaGene14308.gene,MamblycephalaGene17708.gene,MamblycephalaGene00668.gene,MamblycephalaGene00390.gene,MamblycephalaGene07104.gene,MamblycephalaGene18235.gene,MamblycephalaGene20533.gene,MamblycephalaGene01672.gene,MamblycephalaGene05864.gene,MamblycephalaGene18784.gene,Mamblyc…	--|--|--|--|--|--|--|--|--|--|--|--|--|--|--|--|--|--|--|--|--|--|--|--|--|--|--|--|--|--|--|--|--|--|--|--|--|--|--|--|--|--|--|--|--|--|--|--|--|--|--|--|--|--|--|--|--|--|--|--|--|--|--|
GO:0051603	proteolysis involved in cellular protein catabolic process	biological_process	0.0037269	0.20277	63	129086	112	19312	MamblycephalaGene09573.gene,MamblycephalaGene15187.gene,MamblycephalaGene01437.gene,MamblycephalaGene08399.gene,MamblycephalaGene01386.gene,MamblycephalaGene08580.gene,MamblycephalaGene23029.gene,MamblycephalaGene06128.gene,MamblycephalaGene07612.gene,MamblycephalaGene09612.gene,MamblycephalaGene00293.gene,MamblycephalaGene00011.gene,MamblycephalaGene04304.gene,MamblycephalaGene15626.gene,Mamblyc…	--|--|--|--|--|--|--|--|--|--|--|--|--|--|--|--|--|--|--|--|--|--|--|--|--|--|--|--|--|--|--|--|--|--|--|--|--|--|--|--|--|--|--|--|--|--|--|--|--|--|--|--|--|--|--|--|--|--|--|--|--|--|--|
GO:0030695	GTPase regulator activity	molecular_function	0.0037661	0.20277	142	129086	264	19312	MamblycephalaGene22932.gene,MamblycephalaGene19879.gene,MamblycephalaGene14512.gene,MamblycephalaGene10433.gene,MamblycephalaGene11585.gene,MamblycephalaGene08184.gene,MamblycephalaGene20598.gene,MamblycephalaGene22483.gene,MamblycephalaGene16469.gene,MamblycephalaGene05800.gene,MamblycephalaGene01691.gene,MamblycephalaGene06188.gene,MamblycephalaGene13876.gene,MamblycephalaGene20104.gene,Mamblyc…	--|--|--|--|--|--|--|--|--|--|--|--|--|--|--|--|--|--|--|--|--|--|--|--|--|--|--|--|--|--|--|--|--|--|--|--|--|--|--|--|--|--|--|--|--|--|--|--|--|--|--|--|--|--|--|--|--|--|--|--|--|--|--|--|--|--|--|--|--|--|--|--|--|--|--|--|--|--|--|--|--|--|--|--|--|
GO:0031975	envelope	cellular_component	0.0037956	0.20277	134	129086	259	19312	MamblycephalaGene11655.gene,MamblycephalaGene01416.gene,MamblycephalaGene20403.gene,MamblycephalaGene06981.gene,MamblycephalaGene13352.gene,MamblycephalaGene02715.gene,MamblycephalaGene03974.gene,MamblycephalaGene19195.gene,MamblycephalaGene18426.gene,MamblycephalaGene16356.gene,MamblycephalaGene18082.gene,MamblycephalaGene05380.gene,MamblycephalaGene15820.gene,MamblycephalaGene07250.gene,Mamblyc…	--|--|--|--|--|--|--|--|--|--|--|--|--|--|--|--|--|--|--|--|--|--|--|--|--|--|--|--|--|--|--|--|--|--|--|--|--|--|--|--|--|--|--|--|--|--|--|--|--|--|--|--|--|--|--|--|--|--|--|--|--|--|--|--|--|--|--|--|--|--|--|--|--|--|--|--|--|--|--|--|--|--|--|--|--|
GO:0050790	regulation of catalytic activity	biological_process	0.0038805	0.20483	53	129086	91	19312	MamblycephalaGene04888.gene,MamblycephalaGene10629.gene,MamblycephalaGene18585.gene,MamblycephalaGene19211.gene,MamblycephalaGene06672.gene,MamblycephalaGene17464.gene,MamblycephalaGene13728.gene,MamblycephalaGene17009.gene,MamblycephalaGene03038.gene,MamblycephalaGene11623.gene,MamblycephalaGene19542.gene,MamblycephalaGene15426.gene,MamblycephalaGene13754.gene,MamblycephalaGene18842.gene,Mamblyc…	--|--|--|--|--|--|--|--|--|--|--|--|--|--|--|--|--|--|--|--|--|--|--|--|--|--|--|--|--|--|--|--|--|--|--|--|--|--|--|--|--|--|--|--|--|--|--|--|--|--|--|--|--|
GO:0033013	tetrapyrrole metabolic process	biological_process	0.0045801	0.23851	70	129086	124	19312	MamblycephalaGene16179.gene,MamblycephalaGene17843.gene,MamblycephalaGene06174.gene,MamblycephalaGene10845.gene,MamblycephalaGene01670.gene,MamblycephalaGene16387.gene,MamblycephalaGene13397.gene,MamblycephalaGene04676.gene,MamblycephalaGene05071.gene,MamblycephalaGene22431.gene,MamblycephalaGene20689.gene,MamblycephalaGene07116.gene,MamblycephalaGene10273.gene,MamblycephalaGene01411.gene,Mamblyc…	--|--|--|--|--|--|--|--|--|--|--|--|--|--|--|--|--|--|--|--|--|--|--|--|--|--|--|--|--|--|--|--|--|--|--|--|--|--|--|--|--|--|--|--|--|--|--|--|--|--|--|--|--|--|--|--|--|--|--|--|--|--|--|--|--|--|--|--|--|--|
GO:0003950	NAD+ ADP-ribosyltransferase activity	molecular_function	0.004626	0.23851	27	129086	42	19312	MamblycephalaGene16472.gene,MamblycephalaGene04566.gene,MamblycephalaGene02096.gene,MamblycephalaGene19100.gene,MamblycephalaGene06243.gene,MamblycephalaGene04041.gene,MamblycephalaGene16133.gene,MamblycephalaGene09938.gene,MamblycephalaGene20634.gene,MamblycephalaGene01792.gene,MamblycephalaGene13960.gene,MamblycephalaGene21649.gene,MamblycephalaGene17903.gene,MamblycephalaGene21697.gene,Mamblyc…	--|--|--|--|--|--|--|--|--|--|--|--|--|--|--|--|--|--|--|--|--|--|--|--|--|--|--|
GO:0031967	organelle envelope	cellular_component	0.0046934	0.23912	123	129086	237	19312	MamblycephalaGene09839.gene,MamblycephalaGene04794.gene,MamblycephalaGene12424.gene,MamblycephalaGene09130.gene,MamblycephalaGene16778.gene,MamblycephalaGene22613.gene,MamblycephalaGene09826.gene,MamblycephalaGene22617.gene,MamblycephalaGene16099.gene,MamblycephalaGene20191.gene,MamblycephalaGene17686.gene,MamblycephalaGene20823.gene,MamblycephalaGene04091.gene,MamblycephalaGene15426.gene,Mamblyc…	--|--|--|--|--|--|--|--|--|--|--|--|--|--|--|--|--|--|--|--|--|--|--|--|--|--|--|--|--|--|--|--|--|--|--|--|--|--|--|--|--|--|--|--|--|--|--|--|--|--|--|--|--|--|--|--|--|--|--|--|--|--|--|--|--|--|--|--|--|--|--|--|--|--|--|--|--|--|--|--|--|--|--|--|--|
GO:0009057	macromolecule catabolic process	biological_process	0.0047457	0.23912	104	129086	196	19312	MamblycephalaGene09612.gene,MamblycephalaGene15626.gene,MamblycephalaGene04304.gene,MamblycephalaGene00011.gene,MamblycephalaGene01767.gene,MamblycephalaGene21000.gene,MamblycephalaGene05831.gene,MamblycephalaGene05911.gene,MamblycephalaGene08166.gene,MamblycephalaGene09573.gene,MamblycephalaGene15255.gene,MamblycephalaGene15187.gene,MamblycephalaGene01437.gene,MamblycephalaGene06128.gene,Mamblyc…	--|--|--|--|--|--|--|--|--|--|--|--|--|--|--|--|--|--|--|--|--|--|--|--|--|--|--|--|--|--|--|--|--|--|--|--|--|--|--|--|--|--|--|--|--|--|--|--|--|--|--|--|--|--|--|--|--|--|--|--|--|--|--|--|--|--|--|--|--|--|--|--|--|--|--|--|--|--|--|--|--|--|--|--|--|
GO:0033180	proton-transporting V-type ATPase, V1 domain	cellular_component	0.0051833	0.25769	20	129086	28	19312	MamblycephalaGene03314.gene,MamblycephalaGene08785.gene,MamblycephalaGene24323.gene,MamblycephalaGene22950.gene,MamblycephalaGene11947.gene,MamblycephalaGene20106.gene,MamblycephalaGene06899.gene,MamblycephalaGene19227.gene,MamblycephalaGene18977.gene,MamblycephalaGene05863.gene,MamblycephalaGene09137.gene,MamblycephalaGene13754.gene,MamblycephalaGene18480.gene,MamblycephalaGene14716.gene,Mamblyc…	--|--|--|--|--|--|--|--|--|--|--|--|--|--|--|--|--|--|--|--|
GO:0004571	mannosyl-oligosaccharide 1,2-alpha-mannosidase activity	molecular_function	0.0052886	0.25769	9	129086	10	19312	MamblycephalaGene02465.gene,MamblycephalaGene11044.gene,MamblycephalaGene07915.gene,MamblycephalaGene12139.gene,MamblycephalaGene10359.gene,MamblycephalaGene14143.gene,MamblycephalaGene08206.gene,MamblycephalaGene20425.gene,MamblycephalaGene08212.gene	--|--|--|--|--|--|--|--|--|
GO:0015924	mannosyl-oligosaccharide mannosidase activity	molecular_function	0.0052886	0.25769	9	129086	10	19312	MamblycephalaGene11044.gene,MamblycephalaGene07915.gene,MamblycephalaGene02465.gene,MamblycephalaGene08212.gene,MamblycephalaGene08206.gene,MamblycephalaGene20425.gene,MamblycephalaGene10359.gene,MamblycephalaGene14143.gene,MamblycephalaGene12139.gene	--|--|--|--|--|--|--|--|--|
GO:0044710	single-organism metabolic process	biological_process	0.0060129	0.2898	1023	129086	2202	19312	MamblycephalaGene22000.gene,MamblycephalaGene19528.gene,MamblycephalaGene13397.gene,MamblycephalaGene09148.gene,MamblycephalaGene14636.gene,MamblycephalaGene12610.gene,MamblycephalaGene21278.gene,MamblycephalaGene13350.gene,MamblycephalaGene05071.gene,MamblycephalaGene15689.gene,MamblycephalaGene17843.gene,MamblycephalaGene02759.gene,MamblycephalaGene06470.gene,MamblycephalaGene00859.gene,Mamblyc…	--|--|--|--|--|--|--|--|--|--|--|--|--|--|--|--|--|--|--|--|--|--|--|--|--|--|--|--|--|--|--|--|--|--|--|--|--|--|--|--|--|--|--|--|--|--|--|--|--|--|--|--|--|--|--|--|--|--|--|--|--|--|--|--|--|--|--|--|--|--|--|--|--|--|--|--|--|--|--|--|--|--|--|--|--|
GO:0008138	protein tyrosine/serine/threonine phosphatase activity	molecular_function	0.006192	0.29522	68	129086	122	19312	MamblycephalaGene22451.gene,MamblycephalaGene08581.gene,MamblycephalaGene02115.gene,MamblycephalaGene00165.gene,MamblycephalaGene04082.gene,MamblycephalaGene06568.gene,MamblycephalaGene22463.gene,MamblycephalaGene16205.gene,MamblycephalaGene15054.gene,MamblycephalaGene04811.gene,MamblycephalaGene05715.gene,MamblycephalaGene01245.gene,MamblycephalaGene02604.gene,MamblycephalaGene15298.gene,Mamblyc…	--|--|--|--|--|--|--|--|--|--|--|--|--|--|--|--|--|--|--|--|--|--|--|--|--|--|--|--|--|--|--|--|--|--|--|--|--|--|--|--|--|--|--|--|--|--|--|--|--|--|--|--|--|--|--|--|--|--|--|--|--|--|--|--|--|--|--|--|
GO:0008219	cell death	biological_process	0.006363	0.29699	96	129086	182	19312	MamblycephalaGene15890.gene,MamblycephalaGene12597.gene,MamblycephalaGene20570.gene,MamblycephalaGene21645.gene,MamblycephalaGene10087.gene,MamblycephalaGene19788.gene,MamblycephalaGene14925.gene,MamblycephalaGene10462.gene,MamblycephalaGene06798.gene,MamblycephalaGene22733.gene,MamblycephalaGene15614.gene,MamblycephalaGene15474.gene,MamblycephalaGene20414.gene,MamblycephalaGene18950.gene,Mamblyc…	--|--|--|--|--|--|--|--|--|--|--|--|--|--|--|--|--|--|--|--|--|--|--|--|--|--|--|--|--|--|--|--|--|--|--|--|--|--|--|--|--|--|--|--|--|--|--|--|--|--|--|--|--|--|--|--|--|--|--|--|--|--|--|--|--|--|--|--|--|--|--|--|--|--|--|--|--|--|--|--|--|--|--|--|--|
GO:0016265	death	biological_process	0.006363	0.29699	96	129086	182	19312	MamblycephalaGene10503.gene,MamblycephalaGene23171.gene,MamblycephalaGene08082.gene,MamblycephalaGene10139.gene,MamblycephalaGene14895.gene,MamblycephalaGene19542.gene,MamblycephalaGene10847.gene,MamblycephalaGene17226.gene,MamblycephalaGene00723.gene,MamblycephalaGene22331.gene,MamblycephalaGene01617.gene,MamblycephalaGene07089.gene,MamblycephalaGene17574.gene,MamblycephalaGene01432.gene,Mamblyc…	--|--|--|--|--|--|--|--|--|--|--|--|--|--|--|--|--|--|--|--|--|--|--|--|--|--|--|--|--|--|--|--|--|--|--|--|--|--|--|--|--|--|--|--|--|--|--|--|--|--|--|--|--|--|--|--|--|--|--|--|--|--|--|--|--|--|--|--|--|--|--|--|--|--|--|--|--|--|--|--|--|--|--|--|--|
GO:0042451	purine nucleoside biosynthetic process	biological_process	0.0068034	0.29727	62	129086	113	19312	MamblycephalaGene18604.gene,MamblycephalaGene01175.gene,MamblycephalaGene09095.gene,MamblycephalaGene12824.gene,MamblycephalaGene20386.gene,MamblycephalaGene17874.gene,MamblycephalaGene03352.gene,MamblycephalaGene04841.gene,MamblycephalaGene18167.gene,MamblycephalaGene21206.gene,MamblycephalaGene04721.gene,MamblycephalaGene11141.gene,MamblycephalaGene13417.gene,MamblycephalaGene09231.gene,Mamblyc…	--|--|--|--|--|--|--|--|--|--|--|--|--|--|--|--|--|--|--|--|--|--|--|--|--|--|--|--|--|--|--|--|--|--|--|--|--|--|--|--|--|--|--|--|--|--|--|--|--|--|--|--|--|--|--|--|--|--|--|--|--|--|
GO:0046129	purine ribonucleoside biosynthetic process	biological_process	0.0068034	0.29727	62	129086	113	19312	MamblycephalaGene08508.gene,MamblycephalaGene14058.gene,MamblycephalaGene19027.gene,MamblycephalaGene06850.gene,MamblycephalaGene06505.gene,MamblycephalaGene18115.gene,MamblycephalaGene23817.gene,MamblycephalaGene10334.gene,MamblycephalaGene08172.gene,MamblycephalaGene17905.gene,MamblycephalaGene20430.gene,MamblycephalaGene14117.gene,MamblycephalaGene05516.gene,MamblycephalaGene22934.gene,Mamblyc…	--|--|--|--|--|--|--|--|--|--|--|--|--|--|--|--|--|--|--|--|--|--|--|--|--|--|--|--|--|--|--|--|--|--|--|--|--|--|--|--|--|--|--|--|--|--|--|--|--|--|--|--|--|--|--|--|--|--|--|--|--|--|
GO:0000221	vacuolar proton-transporting V-type ATPase, V1 domain	cellular_component	0.0069607	0.29727	18	129086	25	19312	MamblycephalaGene19351.gene,MamblycephalaGene11223.gene,MamblycephalaGene04361.gene,MamblycephalaGene16646.gene,MamblycephalaGene17372.gene,MamblycephalaGene05863.gene,MamblycephalaGene18977.gene,MamblycephalaGene18480.gene,MamblycephalaGene13754.gene,MamblycephalaGene14716.gene,MamblycephalaGene09137.gene,MamblycephalaGene11947.gene,MamblycephalaGene19227.gene,MamblycephalaGene20106.gene,Mamblyc…	--|--|--|--|--|--|--|--|--|--|--|--|--|--|--|--|--|--|
GO:0016471	vacuolar proton-transporting V-type ATPase complex	cellular_component	0.0069607	0.29727	18	129086	25	19312	MamblycephalaGene06899.gene,MamblycephalaGene20106.gene,MamblycephalaGene19227.gene,MamblycephalaGene11947.gene,MamblycephalaGene22950.gene,MamblycephalaGene03314.gene,MamblycephalaGene24323.gene,MamblycephalaGene17372.gene,MamblycephalaGene16646.gene,MamblycephalaGene04361.gene,MamblycephalaGene11223.gene,MamblycephalaGene19351.gene,MamblycephalaGene09137.gene,MamblycephalaGene14716.gene,Mamblyc…	--|--|--|--|--|--|--|--|--|--|--|--|--|--|--|--|--|--|
GO:0006915	apoptotic process	biological_process	0.0070328	0.29727	88	129086	166	19312	MamblycephalaGene13754.gene,MamblycephalaGene18110.gene,MamblycephalaGene09976.gene,MamblycephalaGene18595.gene,MamblycephalaGene03364.gene,MamblycephalaGene21739.gene,MamblycephalaGene14925.gene,MamblycephalaGene10462.gene,MamblycephalaGene22733.gene,MamblycephalaGene06798.gene,MamblycephalaGene15614.gene,MamblycephalaGene20414.gene,MamblycephalaGene18950.gene,MamblycephalaGene12597.gene,Mamblyc…	--|--|--|--|--|--|--|--|--|--|--|--|--|--|--|--|--|--|--|--|--|--|--|--|--|--|--|--|--|--|--|--|--|--|--|--|--|--|--|--|--|--|--|--|--|--|--|--|--|--|--|--|--|--|--|--|--|--|--|--|--|--|--|--|--|--|--|--|--|--|--|--|--|--|--|--|--|--|--|--|--|--|--|--|--|
GO:0012501	programmed cell death	biological_process	0.0070328	0.29727	88	129086	166	19312	MamblycephalaGene12463.gene,MamblycephalaGene23656.gene,MamblycephalaGene15310.gene,MamblycephalaGene07664.gene,MamblycephalaGene06036.gene,MamblycephalaGene13266.gene,MamblycephalaGene09381.gene,MamblycephalaGene22352.gene,MamblycephalaGene21924.gene,MamblycephalaGene12293.gene,MamblycephalaGene13928.gene,MamblycephalaGene01432.gene,MamblycephalaGene15222.gene,MamblycephalaGene20978.gene,Mamblyc…	--|--|--|--|--|--|--|--|--|--|--|--|--|--|--|--|--|--|--|--|--|--|--|--|--|--|--|--|--|--|--|--|--|--|--|--|--|--|--|--|--|--|--|--|--|--|--|--|--|--|--|--|--|--|--|--|--|--|--|--|--|--|--|--|--|--|--|--|--|--|--|--|--|--|--|--|--|--|--|--|--|--|--|--|--|
GO:0006140	regulation of nucleotide metabolic process	biological_process	0.0072407	0.29727	19	129086	27	19312	MamblycephalaGene06382.gene,MamblycephalaGene01656.gene,MamblycephalaGene13728.gene,MamblycephalaGene10629.gene,MamblycephalaGene08243.gene,MamblycephalaGene03118.gene,MamblycephalaGene03038.gene,MamblycephalaGene11623.gene,MamblycephalaGene13293.gene,MamblycephalaGene18031.gene,MamblycephalaGene10433.gene,MamblycephalaGene08482.gene,MamblycephalaGene18314.gene,MamblycephalaGene10538.gene,Mamblyc…	--|--|--|--|--|--|--|--|--|--|--|--|--|--|--|--|--|--|--|
GO:0006195	purine nucleotide catabolic process	biological_process	0.0072407	0.29727	19	129086	27	19312	MamblycephalaGene10629.gene,MamblycephalaGene08243.gene,MamblycephalaGene13728.gene,MamblycephalaGene01656.gene,MamblycephalaGene06382.gene,MamblycephalaGene18031.gene,MamblycephalaGene13293.gene,MamblycephalaGene11623.gene,MamblycephalaGene03038.gene,MamblycephalaGene03118.gene,MamblycephalaGene10433.gene,MamblycephalaGene08482.gene,MamblycephalaGene16630.gene,MamblycephalaGene01098.gene,Mamblyc…	--|--|--|--|--|--|--|--|--|--|--|--|--|--|--|--|--|--|--|
GO:0009118	regulation of nucleoside metabolic process	biological_process	0.0072407	0.29727	19	129086	27	19312	MamblycephalaGene13728.gene,MamblycephalaGene10629.gene,MamblycephalaGene08243.gene,MamblycephalaGene06382.gene,MamblycephalaGene01656.gene,MamblycephalaGene13293.gene,MamblycephalaGene18031.gene,MamblycephalaGene03118.gene,MamblycephalaGene03038.gene,MamblycephalaGene11623.gene,MamblycephalaGene10433.gene,MamblycephalaGene08482.gene,MamblycephalaGene19181.gene,MamblycephalaGene16630.gene,Mamblyc…	--|--|--|--|--|--|--|--|--|--|--|--|--|--|--|--|--|--|--|
GO:0030811	regulation of nucleotide catabolic process	biological_process	0.0072407	0.29727	19	129086	27	19312	MamblycephalaGene19181.gene,MamblycephalaGene16630.gene,MamblycephalaGene01098.gene,MamblycephalaGene18314.gene,MamblycephalaGene10538.gene,MamblycephalaGene20598.gene,MamblycephalaGene09905.gene,MamblycephalaGene10433.gene,MamblycephalaGene08482.gene,MamblycephalaGene13293.gene,MamblycephalaGene18031.gene,MamblycephalaGene03118.gene,MamblycephalaGene03038.gene,MamblycephalaGene11623.gene,Mamblyc…	--|--|--|--|--|--|--|--|--|--|--|--|--|--|--|--|--|--|--|
GO:0033121	regulation of purine nucleotide catabolic process	biological_process	0.0072407	0.29727	19	129086	27	19312	MamblycephalaGene16630.gene,MamblycephalaGene01098.gene,MamblycephalaGene19181.gene,MamblycephalaGene09905.gene,MamblycephalaGene18314.gene,MamblycephalaGene10538.gene,MamblycephalaGene20598.gene,MamblycephalaGene10433.gene,MamblycephalaGene08482.gene,MamblycephalaGene18031.gene,MamblycephalaGene13293.gene,MamblycephalaGene03038.gene,MamblycephalaGene11623.gene,MamblycephalaGene03118.gene,Mamblyc…	--|--|--|--|--|--|--|--|--|--|--|--|--|--|--|--|--|--|--|
GO:0072523	purine-containing compound catabolic process	biological_process	0.0072407	0.29727	19	129086	27	19312	MamblycephalaGene03038.gene,MamblycephalaGene11623.gene,MamblycephalaGene03118.gene,MamblycephalaGene18031.gene,MamblycephalaGene13293.gene,MamblycephalaGene06382.gene,MamblycephalaGene01656.gene,MamblycephalaGene10629.gene,MamblycephalaGene08243.gene,MamblycephalaGene13728.gene,MamblycephalaGene09905.gene,MamblycephalaGene18314.gene,MamblycephalaGene20598.gene,MamblycephalaGene10538.gene,Mamblyc…	--|--|--|--|--|--|--|--|--|--|--|--|--|--|--|--|--|--|--|
GO:1900542	regulation of purine nucleotide metabolic process	biological_process	0.0072407	0.29727	19	129086	27	19312	MamblycephalaGene09905.gene,MamblycephalaGene18314.gene,MamblycephalaGene20598.gene,MamblycephalaGene10538.gene,MamblycephalaGene16630.gene,MamblycephalaGene01098.gene,MamblycephalaGene19181.gene,MamblycephalaGene10433.gene,MamblycephalaGene08482.gene,MamblycephalaGene03038.gene,MamblycephalaGene11623.gene,MamblycephalaGene03118.gene,MamblycephalaGene18031.gene,MamblycephalaGene13293.gene,Mamblyc…	--|--|--|--|--|--|--|--|--|--|--|--|--|--|--|--|--|--|--|
GO:0008152	metabolic process	biological_process	0.0074836	0.29783	3852	129086	8677	19312	MamblycephalaGene18698.gene,MamblycephalaGene12712.gene,MamblycephalaGene01548.gene,MamblycephalaGene01042.gene,MamblycephalaGene07135.gene,MamblycephalaGene18149.gene,MamblycephalaGene08680.gene,MamblycephalaGene11379.gene,MamblycephalaGene12570.gene,Mam
GO:0010941	regulation of cell death	biological_process	0.0075579	0.29783	74	129086	138	19312	MamblycephalaGene10503.gene,MamblycephalaGene23171.gene,MamblycephalaGene10139.gene,MamblycephalaGene17226.gene,MamblycephalaGene14895.gene,MamblycephalaGene10847.gene,MamblycephalaGene19542.gene,MamblycephalaGene17574.gene,MamblycephalaGene22331.gene,MamblycephalaGene01617.gene,MamblycephalaGene20978.gene,MamblycephalaGene01432.gene,MamblycephalaGene21924.gene,MamblycephalaGene13928.gene,Mamblyc…	--|--|--|--|--|--|--|--|--|--|--|--|--|--|--|--|--|--|--|--|--|--|--|--|--|--|--|--|--|--|--|--|--|--|--|--|--|--|--|--|--|--|--|--|--|--|--|--|--|--|--|--|--|--|--|--|--|--|--|--|--|--|--|--|--|--|--|--|--|--|--|--|--|--|
GO:0042981	regulation of apoptotic process	biological_process	0.0075579	0.29783	74	129086	138	19312	MamblycephalaGene01587.gene,MamblycephalaGene14958.gene,MamblycephalaGene11169.gene,MamblycephalaGene16671.gene,MamblycephalaGene00806.gene,MamblycephalaGene21248.gene,MamblycephalaGene00886.gene,MamblycephalaGene08715.gene,MamblycephalaGene15000.gene,MamblycephalaGene12388.gene,MamblycephalaGene23510.gene,MamblycephalaGene04445.gene,MamblycephalaGene15161.gene,MamblycephalaGene04570.gene,Mamblyc…	--|--|--|--|--|--|--|--|--|--|--|--|--|--|--|--|--|--|--|--|--|--|--|--|--|--|--|--|--|--|--|--|--|--|--|--|--|--|--|--|--|--|--|--|--|--|--|--|--|--|--|--|--|--|--|--|--|--|--|--|--|--|--|--|--|--|--|--|--|--|--|--|--|--|
GO:0043067	regulation of programmed cell death	biological_process	0.0075579	0.29783	74	129086	138	19312	MamblycephalaGene09012.gene,MamblycephalaGene17169.gene,MamblycephalaGene13330.gene,MamblycephalaGene15312.gene,MamblycephalaGene04193.gene,MamblycephalaGene08371.gene,MamblycephalaGene08112.gene,MamblycephalaGene18087.gene,MamblycephalaGene10436.gene,MamblycephalaGene05925.gene,MamblycephalaGene11066.gene,MamblycephalaGene06240.gene,MamblycephalaGene12741.gene,MamblycephalaGene00508.gene,Mamblyc…	--|--|--|--|--|--|--|--|--|--|--|--|--|--|--|--|--|--|--|--|--|--|--|--|--|--|--|--|--|--|--|--|--|--|--|--|--|--|--|--|--|--|--|--|--|--|--|--|--|--|--|--|--|--|--|--|--|--|--|--|--|--|--|--|--|--|--|--|--|--|--|--|--|--|
GO:0004298	threonine-type endopeptidase activity	molecular_function	0.0077082	0.29783	22	129086	34	19312	MamblycephalaGene20814.gene,MamblycephalaGene15626.gene,MamblycephalaGene04304.gene,MamblycephalaGene00011.gene,MamblycephalaGene14350.gene,MamblycephalaGene24461.gene,MamblycephalaGene02164.gene,MamblycephalaGene18777.gene,MamblycephalaGene01386.gene,MamblycephalaGene09573.gene,MamblycephalaGene15187.gene,MamblycephalaGene19452.gene,MamblycephalaGene09446.gene,MamblycephalaGene14328.gene,Mamblyc…	--|--|--|--|--|--|--|--|--|--|--|--|--|--|--|--|--|--|--|--|--|--|
GO:0070003	threonine-type peptidase activity	molecular_function	0.0077082	0.29783	22	129086	34	19312	MamblycephalaGene01672.gene,MamblycephalaGene18784.gene,MamblycephalaGene11122.gene,MamblycephalaGene19009.gene,MamblycephalaGene09446.gene,MamblycephalaGene14328.gene,MamblycephalaGene04234.gene,MamblycephalaGene03276.gene,MamblycephalaGene03721.gene,MamblycephalaGene18090.gene,MamblycephalaGene01386.gene,MamblycephalaGene09573.gene,MamblycephalaGene15187.gene,MamblycephalaGene19452.gene,Mamblyc…	--|--|--|--|--|--|--|--|--|--|--|--|--|--|--|--|--|--|--|--|--|--|
GO:0006367	transcription initiation from RNA polymerase II promoter	biological_process	0.0077246	0.29783	38	129086	64	19312	MamblycephalaGene12773.gene,MamblycephalaGene02604.gene,MamblycephalaGene15582.gene,MamblycephalaGene04113.gene,MamblycephalaGene17278.gene,MamblycephalaGene01412.gene,MamblycephalaGene06659.gene,MamblycephalaGene13205.gene,MamblycephalaGene11087.gene,MamblycephalaGene20539.gene,MamblycephalaGene02681.gene,MamblycephalaGene18314.gene,MamblycephalaGene09814.gene,MamblycephalaGene01627.gene,Mamblyc…	--|--|--|--|--|--|--|--|--|--|--|--|--|--|--|--|--|--|--|--|--|--|--|--|--|--|--|--|--|--|--|--|--|--|--|--|--|--|
GO:0071705	nitrogen compound transport	biological_process	0.0077999	0.29814	96	129086	181	19312	MamblycephalaGene17686.gene,MamblycephalaGene05600.gene,MamblycephalaGene10033.gene,MamblycephalaGene05932.gene,MamblycephalaGene20570.gene,MamblycephalaGene04032.gene,MamblycephalaGene01054.gene,MamblycephalaGene20262.gene,MamblycephalaGene10087.gene,MamblycephalaGene05998.gene,MamblycephalaGene22051.gene,MamblycephalaGene22613.gene,MamblycephalaGene23600.gene,MamblycephalaGene23511.gene,Mamblyc…	--|--|--|--|--|--|--|--|--|--|--|--|--|--|--|--|--|--|--|--|--|--|--|--|--|--|--|--|--|--|--|--|--|--|--|--|--|--|--|--|--|--|--|--|--|--|--|--|--|--|--|--|--|--|--|--|--|--|--|--|--|--|--|--|--|--|--|--|--|--|--|--|--|--|--|--|--|--|--|--|--|--|--|--|--|
GO:0006790	sulfur compound metabolic process	biological_process	0.0080663	0.30569	51	129086	88	19312	MamblycephalaGene16685.gene,MamblycephalaGene17724.gene,MamblycephalaGene10025.gene,MamblycephalaGene04219.gene,MamblycephalaGene21422.gene,MamblycephalaGene10962.gene,MamblycephalaGene03234.gene,MamblycephalaGene23122.gene,MamblycephalaGene03243.gene,MamblycephalaGene11512.gene,MamblycephalaGene18100.gene,MamblycephalaGene12285.gene,MamblycephalaGene11772.gene,MamblycephalaGene20304.gene,Mamblyc…	--|--|--|--|--|--|--|--|--|--|--|--|--|--|--|--|--|--|--|--|--|--|--|--|--|--|--|--|--|--|--|--|--|--|--|--|--|--|--|--|--|--|--|--|--|--|--|--|--|--|--|
GO:0010638	positive regulation of organelle organization	biological_process	0.0081633	0.30675	19	129086	28	19312	MamblycephalaGene15591.gene,MamblycephalaGene20196.gene,MamblycephalaGene05751.gene,MamblycephalaGene10430.gene,MamblycephalaGene10197.gene,MamblycephalaGene11822.gene,MamblycephalaGene10087.gene,MamblycephalaGene09843.gene,MamblycephalaGene17535.gene,MamblycephalaGene00549.gene,MamblycephalaGene04153.gene,MamblycephalaGene05713.gene,MamblycephalaGene18956.gene,MamblycephalaGene05925.gene,Mamblyc…	--|--|--|--|--|--|--|--|--|--|--|--|--|--|--|--|--|--|--|
GO:0006368	transcription elongation from RNA polymerase II promoter	biological_process	0.0083927	0.31272	24	129086	37	19312	MamblycephalaGene15258.gene,MamblycephalaGene20373.gene,MamblycephalaGene23676.gene,MamblycephalaGene17182.gene,MamblycephalaGene08021.gene,MamblycephalaGene11338.gene,MamblycephalaGene06517.gene,MamblycephalaGene13205.gene,MamblycephalaGene02093.gene,MamblycephalaGene19649.gene,MamblycephalaGene04771.gene,MamblycephalaGene12463.gene,MamblycephalaGene20539.gene,MamblycephalaGene22395.gene,Mamblyc…	--|--|--|--|--|--|--|--|--|--|--|--|--|--|--|--|--|--|--|--|--|--|--|--|
GO:0019220	regulation of phosphate metabolic process	biological_process	0.0090628	0.32998	34	129086	56	19312	MamblycephalaGene13293.gene,MamblycephalaGene06308.gene,MamblycephalaGene03118.gene,MamblycephalaGene21129.gene,MamblycephalaGene08243.gene,MamblycephalaGene10432.gene,MamblycephalaGene19112.gene,MamblycephalaGene06382.gene,MamblycephalaGene01656.gene,MamblycephalaGene01098.gene,MamblycephalaGene16630.gene,MamblycephalaGene09107.gene,MamblycephalaGene19181.gene,MamblycephalaGene09905.gene,Mamblyc…	--|--|--|--|--|--|--|--|--|--|--|--|--|--|--|--|--|--|--|--|--|--|--|--|--|--|--|--|--|--|--|--|--|--|
GO:0051174	regulation of phosphorus metabolic process	biological_process	0.0090628	0.32998	34	129086	56	19312	MamblycephalaGene12293.gene,MamblycephalaGene08091.gene,MamblycephalaGene10629.gene,MamblycephalaGene19211.gene,MamblycephalaGene13728.gene,MamblycephalaGene12111.gene,MamblycephalaGene17009.gene,MamblycephalaGene15816.gene,MamblycephalaGene03038.gene,MamblycephalaGene11623.gene,MamblycephalaGene15426.gene,MamblycephalaGene10782.gene,MamblycephalaGene18842.gene,MamblycephalaGene18031.gene,Mamblyc…	--|--|--|--|--|--|--|--|--|--|--|--|--|--|--|--|--|--|--|--|--|--|--|--|--|--|--|--|--|--|--|--|--|--|
GO:0009166	nucleotide catabolic process	biological_process	0.0090793	0.32998	23	129086	35	19312	MamblycephalaGene08482.gene,MamblycephalaGene10433.gene,MamblycephalaGene19181.gene,MamblycephalaGene01098.gene,MamblycephalaGene16630.gene,MamblycephalaGene10538.gene,MamblycephalaGene20598.gene,MamblycephalaGene18314.gene,MamblycephalaGene09905.gene,MamblycephalaGene13728.gene,MamblycephalaGene00313.gene,MamblycephalaGene04795.gene,MamblycephalaGene10629.gene,MamblycephalaGene08243.gene,Mamblyc…	--|--|--|--|--|--|--|--|--|--|--|--|--|--|--|--|--|--|--|--|--|--|--|
GO:1901292	nucleoside phosphate catabolic process	biological_process	0.0096005	0.33658	24	129086	37	19312	MamblycephalaGene01656.gene,MamblycephalaGene06382.gene,MamblycephalaGene19305.gene,MamblycephalaGene04795.gene,MamblycephalaGene08243.gene,MamblycephalaGene10629.gene,MamblycephalaGene13728.gene,MamblycephalaGene00313.gene,MamblycephalaGene11623.gene,MamblycephalaGene03038.gene,MamblycephalaGene03118.gene,MamblycephalaGene05859.gene,MamblycephalaGene18031.gene,MamblycephalaGene13293.gene,Mamblyc…	--|--|--|--|--|--|--|--|--|--|--|--|--|--|--|--|--|--|--|--|--|--|--|--|
GO:0015936	coenzyme A metabolic process	biological_process	0.0096512	0.33658	15	129086	21	19312	MamblycephalaGene21206.gene,MamblycephalaGene22934.gene,MamblycephalaGene03074.gene,MamblycephalaGene03352.gene,MamblycephalaGene22958.gene,MamblycephalaGene09257.gene,MamblycephalaGene21723.gene,MamblycephalaGene14117.gene,MamblycephalaGene22010.gene,MamblycephalaGene08508.gene,MamblycephalaGene05700.gene,MamblycephalaGene15908.gene,MamblycephalaGene18115.gene,MamblycephalaGene00124.gene,Mamblyc…	--|--|--|--|--|--|--|--|--|--|--|--|--|--|--|
GO:0044270	cellular nitrogen compound catabolic process	biological_process	0.0097148	0.33658	61	129086	109	19312	MamblycephalaGene09905.gene,MamblycephalaGene16773.gene,MamblycephalaGene05388.gene,MamblycephalaGene18314.gene,MamblycephalaGene20598.gene,MamblycephalaGene16774.gene,MamblycephalaGene10538.gene,MamblycephalaGene21688.gene,MamblycephalaGene16630.gene,MamblycephalaGene20976.gene,MamblycephalaGene09388.gene,MamblycephalaGene01098.gene,MamblycephalaGene16772.gene,MamblycephalaGene19181.gene,Mamblyc…	--|--|--|--|--|--|--|--|--|--|--|--|--|--|--|--|--|--|--|--|--|--|--|--|--|--|--|--|--|--|--|--|--|--|--|--|--|--|--|--|--|--|--|--|--|--|--|--|--|--|--|--|--|--|--|--|--|--|--|--|--|
GO:0046700	heterocycle catabolic process	biological_process	0.0097148	0.33658	61	129086	109	19312	MamblycephalaGene10629.gene,MamblycephalaGene04795.gene,MamblycephalaGene13728.gene,MamblycephalaGene18554.gene,MamblycephalaGene01894.gene,MamblycephalaGene15804.gene,MamblycephalaGene05859.gene,MamblycephalaGene18031.gene,MamblycephalaGene15561.gene,MamblycephalaGene14058.gene,MamblycephalaGene03038.gene,MamblycephalaGene11623.gene,MamblycephalaGene12718.gene,MamblycephalaGene05982.gene,Mamblyc…	--|--|--|--|--|--|--|--|--|--|--|--|--|--|--|--|--|--|--|--|--|--|--|--|--|--|--|--|--|--|--|--|--|--|--|--|--|--|--|--|--|--|--|--|--|--|--|--|--|--|--|--|--|--|--|--|--|--|--|--|--|
GO:0004674	protein serine/threonine kinase activity	molecular_function	0.0098298	0.33658	114	129086	214	19312	MamblycephalaGene03482.gene,MamblycephalaGene17760.gene,MamblycephalaGene20432.gene,MamblycephalaGene07978.gene,MamblycephalaGene15100.gene,MamblycephalaGene07027.gene,MamblycephalaGene21708.gene,MamblycephalaGene07788.gene,MamblycephalaGene11715.gene,MamblycephalaGene12861.gene,MamblycephalaGene16369.gene,MamblycephalaGene22453.gene,MamblycephalaGene13272.gene,MamblycephalaGene03923.gene,Mamblyc…	--|--|--|--|--|--|--|--|--|--|--|--|--|--|--|--|--|--|--|--|--|--|--|--|--|--|--|--|--|--|--|--|--|--|--|--|--|--|--|--|--|--|--|--|--|--|--|--|--|--|--|--|--|--|--|--|--|--|--|--|--|--|--|--|--|--|--|--|--|--|--|--|--|--|--|--|--|--|--|--|--|--|--|--|--|
GO:0033014	tetrapyrrole biosynthetic process	biological_process	0.0099643	0.33658	57	129086	101	19312	MamblycephalaGene03812.gene,MamblycephalaGene03406.gene,MamblycephalaGene00758.gene,MamblycephalaGene03181.gene,MamblycephalaGene06129.gene,MamblycephalaGene09461.gene,MamblycephalaGene07921.gene,MamblycephalaGene14155.gene,MamblycephalaGene01422.gene,MamblycephalaGene11056.gene,MamblycephalaGene09742.gene,MamblycephalaGene23340.gene,MamblycephalaGene04589.gene,MamblycephalaGene13594.gene,Mamblyc…	--|--|--|--|--|--|--|--|--|--|--|--|--|--|--|--|--|--|--|--|--|--|--|--|--|--|--|--|--|--|--|--|--|--|--|--|--|--|--|--|--|--|--|--|--|--|--|--|--|--|--|--|--|--|--|--|--|
GO:0008277	regulation of G-protein coupled receptor protein signaling pathway	biological_process	0.0099797	0.33658	5	129086	5	19312	MamblycephalaGene05468.gene,MamblycephalaGene22561.gene,MamblycephalaGene11681.gene,MamblycephalaGene16203.gene,MamblycephalaGene03214.gene	--|--|--|--|--|
GO:0031406	carboxylic acid binding	molecular_function	0.01011	0.33658	15	129086	21	19312	MamblycephalaGene21656.gene,MamblycephalaGene08511.gene,MamblycephalaGene21296.gene,MamblycephalaGene03213.gene,MamblycephalaGene09250.gene,MamblycephalaGene02872.gene,MamblycephalaGene20416.gene,MamblycephalaGene06302.gene,MamblycephalaGene12812.gene,MamblycephalaGene00270.gene,MamblycephalaGene20446.gene,MamblycephalaGene13293.gene,MamblycephalaGene08002.gene,MamblycephalaGene11122.gene,Mamblyc…	--|--|--|--|--|--|--|--|--|--|--|--|--|--|--|
GO:0009141	nucleoside triphosphate metabolic process	biological_process	0.010144	0.33658	61	129086	111	19312	MamblycephalaGene07648.gene,MamblycephalaGene20430.gene,MamblycephalaGene15359.gene,MamblycephalaGene17905.gene,MamblycephalaGene18031.gene,MamblycephalaGene08172.gene,MamblycephalaGene10334.gene,MamblycephalaGene06505.gene,MamblycephalaGene06850.gene,MamblycephalaGene23817.gene,MamblycephalaGene11623.gene,MamblycephalaGene03038.gene,MamblycephalaGene14058.gene,MamblycephalaGene01764.gene,Mamblyc…	--|--|--|--|--|--|--|--|--|--|--|--|--|--|--|--|--|--|--|--|--|--|--|--|--|--|--|--|--|--|--|--|--|--|--|--|--|--|--|--|--|--|--|--|--|--|--|--|--|--|--|--|--|--|--|--|--|--|--|--|--|
GO:0009144	purine nucleoside triphosphate metabolic process	biological_process	0.010172	0.33658	59	129086	107	19312	MamblycephalaGene10629.gene,MamblycephalaGene24157.gene,MamblycephalaGene12199.gene,MamblycephalaGene12954.gene,MamblycephalaGene01764.gene,MamblycephalaGene06864.gene,MamblycephalaGene05516.gene,MamblycephalaGene18031.gene,MamblycephalaGene10334.gene,MamblycephalaGene08172.gene,MamblycephalaGene17905.gene,MamblycephalaGene20430.gene,MamblycephalaGene07648.gene,MamblycephalaGene14058.gene,Mamblyc…	--|--|--|--|--|--|--|--|--|--|--|--|--|--|--|--|--|--|--|--|--|--|--|--|--|--|--|--|--|--|--|--|--|--|--|--|--|--|--|--|--|--|--|--|--|--|--|--|--|--|--|--|--|--|--|--|--|--|--|
GO:0009199	ribonucleoside triphosphate metabolic process	biological_process	0.010172	0.33658	59	129086	107	19312	MamblycephalaGene05681.gene,MamblycephalaGene18641.gene,MamblycephalaGene08243.gene,MamblycephalaGene13436.gene,MamblycephalaGene23077.gene,MamblycephalaGene18426.gene,MamblycephalaGene16280.gene,MamblycephalaGene18770.gene,MamblycephalaGene06382.gene,MamblycephalaGene21261.gene,MamblycephalaGene01656.gene,MamblycephalaGene18838.gene,MamblycephalaGene13293.gene,MamblycephalaGene03812.gene,Mamblyc…	--|--|--|--|--|--|--|--|--|--|--|--|--|--|--|--|--|--|--|--|--|--|--|--|--|--|--|--|--|--|--|--|--|--|--|--|--|--|--|--|--|--|--|--|--|--|--|--|--|--|--|--|--|--|--|--|--|--|--|
GO:0009205	purine ribonucleoside triphosphate metabolic process	biological_process	0.010172	0.33658	59	129086	107	19312	MamblycephalaGene05516.gene,MamblycephalaGene06864.gene,MamblycephalaGene12954.gene,MamblycephalaGene01764.gene,MamblycephalaGene10629.gene,MamblycephalaGene24157.gene,MamblycephalaGene12199.gene,MamblycephalaGene23817.gene,MamblycephalaGene06505.gene,MamblycephalaGene06850.gene,MamblycephalaGene14058.gene,MamblycephalaGene11623.gene,MamblycephalaGene03038.gene,MamblycephalaGene07648.gene,Mamblyc…	--|--|--|--|--|--|--|--|--|--|--|--|--|--|--|--|--|--|--|--|--|--|--|--|--|--|--|--|--|--|--|--|--|--|--|--|--|--|--|--|--|--|--|--|--|--|--|--|--|--|--|--|--|--|--|--|--|--|--|
GO:0006206	pyrimidine nucleobase metabolic process	biological_process	0.011104	0.35799	8	129086	9	19312	MamblycephalaGene12739.gene,MamblycephalaGene05486.gene,MamblycephalaGene10440.gene,MamblycephalaGene19859.gene,MamblycephalaGene09576.gene,MamblycephalaGene21582.gene,MamblycephalaGene18382.gene,MamblycephalaGene21627.gene	--|--|--|--|--|--|--|--|
GO:0019856	pyrimidine nucleobase biosynthetic process	biological_process	0.011104	0.35799	8	129086	9	19312	MamblycephalaGene10440.gene,MamblycephalaGene12739.gene,MamblycephalaGene05486.gene,MamblycephalaGene21582.gene,MamblycephalaGene18382.gene,MamblycephalaGene21627.gene,MamblycephalaGene09576.gene,MamblycephalaGene19859.gene	--|--|--|--|--|--|--|--|
GO:0007266	Rho protein signal transduction	biological_process	0.011226	0.35799	58	129086	100	19312	MamblycephalaGene18371.gene,MamblycephalaGene12329.gene,MamblycephalaGene19879.gene,MamblycephalaGene14512.gene,MamblycephalaGene05954.gene,MamblycephalaGene05003.gene,MamblycephalaGene19736.gene,MamblycephalaGene05388.gene,MamblycephalaGene18718.gene,MamblycephalaGene22483.gene,MamblycephalaGene21850.gene,MamblycephalaGene01662.gene,MamblycephalaGene09129.gene,MamblycephalaGene09143.gene,Mamblyc…	--|--|--|--|--|--|--|--|--|--|--|--|--|--|--|--|--|--|--|--|--|--|--|--|--|--|--|--|--|--|--|--|--|--|--|--|--|--|--|--|--|--|--|--|--|--|--|--|--|--|--|--|--|--|--|--|--|--|
GO:0035023	regulation of Rho protein signal transduction	biological_process	0.011226	0.35799	58	129086	100	19312	MamblycephalaGene23857.gene,MamblycephalaGene10090.gene,MamblycephalaGene15997.gene,MamblycephalaGene00698.gene,MamblycephalaGene07690.gene,MamblycephalaGene01691.gene,MamblycephalaGene20104.gene,MamblycephalaGene20869.gene,MamblycephalaGene08962.gene,MamblycephalaGene21850.gene,MamblycephalaGene01662.gene,MamblycephalaGene09129.gene,MamblycephalaGene09143.gene,MamblycephalaGene10478.gene,Mamblyc…	--|--|--|--|--|--|--|--|--|--|--|--|--|--|--|--|--|--|--|--|--|--|--|--|--|--|--|--|--|--|--|--|--|--|--|--|--|--|--|--|--|--|--|--|--|--|--|--|--|--|--|--|--|--|--|--|--|--|
GO:0044444	cytoplasmic part	cellular_component	0.011276	0.35799	670	129086	1446	19312	MamblycephalaGene13480.gene,MamblycephalaGene11519.gene,MamblycephalaGene16284.gene,MamblycephalaGene17553.gene,MamblycephalaGene15011.gene,MamblycephalaGene13047.gene,MamblycephalaGene11761.gene,MamblycephalaGene07488.gene,MamblycephalaGene20994.gene,MamblycephalaGene02578.gene,MamblycephalaGene05579.gene,MamblycephalaGene08853.gene,MamblycephalaGene16665.gene,MamblycephalaGene07270.gene,Mamblyc…	--|--|--|--|--|--|--|--|--|--|--|--|--|--|--|--|--|--|--|--|--|--|--|--|--|--|--|--|--|--|--|--|--|--|--|--|--|--|--|--|--|--|--|--|--|--|--|--|--|--|--|--|--|--|--|--|--|--|--|--|--|--|--|--|--|--|--|--|--|--|--|--|--|--|--|--|--|--|--|--|--|--|--|--|--|
GO:0006323	DNA packaging	biological_process	0.011303	0.35799	36	129086	64	19312	MamblycephalaGene16677.gene,MamblycephalaGene20958.gene,MamblycephalaGene05081.gene,MamblycephalaGene03085.gene,MamblycephalaGene17967.gene,MamblycephalaGene17286.gene,MamblycephalaGene09726.gene,MamblycephalaGene11292.gene,MamblycephalaGene18931.gene,MamblycephalaGene00950.gene,MamblycephalaGene06598.gene,MamblycephalaGene22252.gene,MamblycephalaGene22122.gene,MamblycephalaGene21442.gene,Mamblyc…	--|--|--|--|--|--|--|--|--|--|--|--|--|--|--|--|--|--|--|--|--|--|--|--|--|--|--|--|--|--|--|--|--|--|--|--|
GO:0042623	ATPase activity, coupled	molecular_function	0.011505	0.35864	86	129086	161	19312	MamblycephalaGene06869.gene,MamblycephalaGene18007.gene,MamblycephalaGene04180.gene,MamblycephalaGene01364.gene,MamblycephalaGene02880.gene,MamblycephalaGene07374.gene,MamblycephalaGene04859.gene,MamblycephalaGene20013.gene,MamblycephalaGene15882.gene,MamblycephalaGene17580.gene,MamblycephalaGene14190.gene,MamblycephalaGene04183.gene,MamblycephalaGene16662.gene,MamblycephalaGene07385.gene,Mamblyc…	--|--|--|--|--|--|--|--|--|--|--|--|--|--|--|--|--|--|--|--|--|--|--|--|--|--|--|--|--|--|--|--|--|--|--|--|--|--|--|--|--|--|--|--|--|--|--|--|--|--|--|--|--|--|--|--|--|--|--|--|--|--|--|--|--|--|--|--|--|--|--|--|--|--|--|--|--|--|--|--|--|--|--|--|--|
GO:0009163	nucleoside biosynthetic process	biological_process	0.011567	0.35864	65	129086	121	19312	MamblycephalaGene20304.gene,MamblycephalaGene20382.gene,MamblycephalaGene09130.gene,MamblycephalaGene21723.gene,MamblycephalaGene14730.gene,MamblycephalaGene22958.gene,MamblycephalaGene03074.gene,MamblycephalaGene23817.gene,MamblycephalaGene06850.gene,MamblycephalaGene18115.gene,MamblycephalaGene06505.gene,MamblycephalaGene08508.gene,MamblycephalaGene08172.gene,MamblycephalaGene05516.gene,Mamblyc…	--|--|--|--|--|--|--|--|--|--|--|--|--|--|--|--|--|--|--|--|--|--|--|--|--|--|--|--|--|--|--|--|--|--|--|--|--|--|--|--|--|--|--|--|--|--|--|--|--|--|--|--|--|--|--|--|--|--|--|--|--|--|--|--|--|
GO:0042455	ribonucleoside biosynthetic process	biological_process	0.011567	0.35864	65	129086	121	19312	MamblycephalaGene09095.gene,MamblycephalaGene12824.gene,MamblycephalaGene01175.gene,MamblycephalaGene18604.gene,MamblycephalaGene09231.gene,MamblycephalaGene06764.gene,MamblycephalaGene03352.gene,MamblycephalaGene11447.gene,MamblycephalaGene05382.gene,MamblycephalaGene20924.gene,MamblycephalaGene01697.gene,MamblycephalaGene00507.gene,MamblycephalaGene01302.gene,MamblycephalaGene03812.gene,Mamblyc…	--|--|--|--|--|--|--|--|--|--|--|--|--|--|--|--|--|--|--|--|--|--|--|--|--|--|--|--|--|--|--|--|--|--|--|--|--|--|--|--|--|--|--|--|--|--|--|--|--|--|--|--|--|--|--|--|--|--|--|--|--|--|--|--|--|
GO:0012506	vesicle membrane	cellular_component	0.012137	0.36806	34	129086	58	19312	MamblycephalaGene19446.gene,MamblycephalaGene19392.gene,MamblycephalaGene20382.gene,MamblycephalaGene10261.gene,MamblycephalaGene14904.gene,MamblycephalaGene09029.gene,MamblycephalaGene13826.gene,MamblycephalaGene20689.gene,MamblycephalaGene02679.gene,MamblycephalaGene10212.gene,MamblycephalaGene20796.gene,MamblycephalaGene13644.gene,MamblycephalaGene07611.gene,MamblycephalaGene02523.gene,Mamblyc…	--|--|--|--|--|--|--|--|--|--|--|--|--|--|--|--|--|--|--|--|--|--|--|--|--|--|--|--|--|--|--|--|--|--|
GO:0006354	DNA-dependent transcription, elongation	biological_process	0.012144	0.36806	26	129086	42	19312	MamblycephalaGene21209.gene,MamblycephalaGene23019.gene,MamblycephalaGene03406.gene,MamblycephalaGene01412.gene,MamblycephalaGene10524.gene,MamblycephalaGene12856.gene,MamblycephalaGene02604.gene,MamblycephalaGene18707.gene,MamblycephalaGene01042.gene,MamblycephalaGene17171.gene,MamblycephalaGene12463.gene,MamblycephalaGene20539.gene,MamblycephalaGene04771.gene,MamblycephalaGene19649.gene,Mamblyc…	--|--|--|--|--|--|--|--|--|--|--|--|--|--|--|--|--|--|--|--|--|--|--|--|--|--|
GO:0000166	nucleotide binding	molecular_function	0.012202	0.36806	1246	129086	2701	19312	MamblycephalaGene10932.gene,MamblycephalaGene20544.gene,MamblycephalaGene05812.gene,MamblycephalaGene14992.gene,MamblycephalaGene13735.gene,MamblycephalaGene13512.gene,MamblycephalaGene17429.gene,MamblycephalaGene12161.gene,MamblycephalaGene08758.gene,Mam	--|--|--|--|--|--|--|--|--|--|--|--|--|--|--|--|--|--|--|--|--|--|--|--|--|--|--|--|--|--|--|--|--|--|--|--|--|--|--|--|--|--|--|--|--|--|--|--|--|--|--|--|--|--|--|--|--|--|--|--|--|--|--|--|--|--|--|--|--|--|--|--|--|--|--|--|--|--|--|--|--|--|--|--|--|
GO:1901265	nucleoside phosphate binding	molecular_function	0.012202	0.36806	1246	129086	2701	19312	MamblycephalaGene05932.gene,MamblycephalaGene03074.gene,MamblycephalaGene18519.gene,MamblycephalaGene02983.gene,MamblycephalaGene16721.gene,MamblycephalaGene11426.gene,MamblycephalaGene01085.gene,MamblycephalaGene02865.gene,MamblycephalaGene01080.gene,Mam	--|--|--|--|--|--|--|--|--|--|--|--|--|--|--|--|--|--|--|--|--|--|--|--|--|--|--|--|--|--|--|--|--|--|--|--|--|--|--|--|--|--|--|--|--|--|--|--|--|--|--|--|--|--|--|--|--|--|--|--|--|--|--|--|--|--|--|--|--|--|--|--|--|--|--|--|--|--|--|--|--|--|--|--|--|
GO:0019439	aromatic compound catabolic process	biological_process	0.012574	0.37652	63	129086	114	19312	MamblycephalaGene03038.gene,MamblycephalaGene11623.gene,MamblycephalaGene14058.gene,MamblycephalaGene15561.gene,MamblycephalaGene05859.gene,MamblycephalaGene18031.gene,MamblycephalaGene15804.gene,MamblycephalaGene01894.gene,MamblycephalaGene06784.gene,MamblycephalaGene18554.gene,MamblycephalaGene13728.gene,MamblycephalaGene09955.gene,MamblycephalaGene04795.gene,MamblycephalaGene10629.gene,Mamblyc…	--|--|--|--|--|--|--|--|--|--|--|--|--|--|--|--|--|--|--|--|--|--|--|--|--|--|--|--|--|--|--|--|--|--|--|--|--|--|--|--|--|--|--|--|--|--|--|--|--|--|--|--|--|--|--|--|--|--|--|--|--|--|--|
GO:0016592	mediator complex	cellular_component	0.012653	0.37652	59	129086	109	19312	MamblycephalaGene10957.gene,MamblycephalaGene06331.gene,MamblycephalaGene07983.gene,MamblycephalaGene12696.gene,MamblycephalaGene10066.gene,MamblycephalaGene10766.gene,MamblycephalaGene15892.gene,MamblycephalaGene21209.gene,MamblycephalaGene20691.gene,MamblycephalaGene01514.gene,MamblycephalaGene05644.gene,MamblycephalaGene12228.gene,MamblycephalaGene05831.gene,MamblycephalaGene00022.gene,Mamblyc…	--|--|--|--|--|--|--|--|--|--|--|--|--|--|--|--|--|--|--|--|--|--|--|--|--|--|--|--|--|--|--|--|--|--|--|--|--|--|--|--|--|--|--|--|--|--|--|--|--|--|--|--|--|--|--|--|--|--|--|
GO:0016740	transferase activity	molecular_function	0.012891	0.38106	1284	129086	2803	19312	MamblycephalaGene09901.gene,MamblycephalaGene03105.gene,MamblycephalaGene11438.gene,MamblycephalaGene10468.gene,MamblycephalaGene16582.gene,MamblycephalaGene02194.gene,MamblycephalaGene15266.gene,MamblycephalaGene24527.gene,MamblycephalaGene16159.gene,Mam	--|--|--|--|--|--|--|--|--|--|--|--|--|--|--|--|--|--|--|--|--|--|--|--|--|--|--|--|--|--|--|--|--|--|--|--|--|--|--|--|--|--|--|--|--|--|--|--|--|--|--|--|--|--|--|--|--|--|--|--|--|--|--|--|--|--|--|--|--|--|--|--|--|--|--|--|--|--|--|--|--|--|--|--|--|
GO:0005739	mitochondrion	cellular_component	0.013079	0.38406	154	129086	312	19312	MamblycephalaGene18426.gene,MamblycephalaGene18082.gene,MamblycephalaGene21826.gene,MamblycephalaGene05380.gene,MamblycephalaGene07250.gene,MamblycephalaGene12035.gene,MamblycephalaGene22843.gene,MamblycephalaGene06227.gene,MamblycephalaGene18641.gene,MamblycephalaGene20924.gene,MamblycephalaGene06188.gene,MamblycephalaGene08398.gene,MamblycephalaGene14602.gene,MamblycephalaGene11424.gene,Mamblyc…	--|--|--|--|--|--|--|--|--|--|--|--|--|--|--|--|--|--|--|--|--|--|--|--|--|--|--|--|--|--|--|--|--|--|--|--|--|--|--|--|--|--|--|--|--|--|--|--|--|--|--|--|--|--|--|--|--|--|--|--|--|--|--|--|--|--|--|--|--|--|--|--|--|--|--|--|--|--|--|--|--|--|--|--|--|
GO:0031981	nuclear lumen	cellular_component	0.013348	0.38696	199	129086	411	19312	MamblycephalaGene08078.gene,MamblycephalaGene06986.gene,MamblycephalaGene21132.gene,MamblycephalaGene22395.gene,MamblycephalaGene01318.gene,MamblycephalaGene14091.gene,MamblycephalaGene04889.gene,MamblycephalaGene16036.gene,MamblycephalaGene17067.gene,MamblycephalaGene11087.gene,MamblycephalaGene13205.gene,MamblycephalaGene10612.gene,MamblycephalaGene08289.gene,MamblycephalaGene07814.gene,Mamblyc…	--|--|--|--|--|--|--|--|--|--|--|--|--|--|--|--|--|--|--|--|--|--|--|--|--|--|--|--|--|--|--|--|--|--|--|--|--|--|--|--|--|--|--|--|--|--|--|--|--|--|--|--|--|--|--|--|--|--|--|--|--|--|--|--|--|--|--|--|--|--|--|--|--|--|--|--|--|--|--|--|--|--|--|--|--|
GO:0019318	hexose metabolic process	biological_process	0.013352	0.38696	44	129086	77	19312	MamblycephalaGene15647.gene,MamblycephalaGene05530.gene,MamblycephalaGene09254.gene,MamblycephalaGene07869.gene,MamblycephalaGene05357.gene,MamblycephalaGene03911.gene,MamblycephalaGene14759.gene,MamblycephalaGene06223.gene,MamblycephalaGene08160.gene,MamblycephalaGene14733.gene,MamblycephalaGene14365.gene,MamblycephalaGene18698.gene,MamblycephalaGene02240.gene,MamblycephalaGene17160.gene,Mamblyc…	--|--|--|--|--|--|--|--|--|--|--|--|--|--|--|--|--|--|--|--|--|--|--|--|--|--|--|--|--|--|--|--|--|--|--|--|--|--|--|--|--|--|--|--|
GO:0036094	small molecule binding	molecular_function	0.013583	0.3911	1259	129086	2732	19312	MamblycephalaGene05430.gene,MamblycephalaGene15090.gene,MamblycephalaGene21508.gene,MamblycephalaGene21891.gene,MamblycephalaGene17363.gene,MamblycephalaGene07591.gene,MamblycephalaGene17675.gene,MamblycephalaGene17730.gene,MamblycephalaGene01235.gene,Mam	--|--|--|--|--|--|--|--|--|--|--|--|--|--|--|--|--|--|--|--|--|--|--|--|--|--|--|--|--|--|--|--|--|--|--|--|--|--|--|--|--|--|--|--|--|--|--|--|--|--|--|--|--|--|--|--|--|--|--|--|--|--|--|--|--|--|--|--|--|--|--|--|--|--|--|--|--|--|--|--|--|--|--|--|--|
GO:0016763	transferase activity, transferring pentosyl groups	molecular_function	0.013797	0.39467	51	129086	94	19312	MamblycephalaGene20634.gene,MamblycephalaGene01792.gene,MamblycephalaGene14271.gene,MamblycephalaGene09938.gene,MamblycephalaGene07065.gene,MamblycephalaGene13960.gene,MamblycephalaGene12693.gene,MamblycephalaGene22511.gene,MamblycephalaGene04566.gene,MamblycephalaGene14921.gene,MamblycephalaGene16133.gene,MamblycephalaGene11485.gene,MamblycephalaGene24430.gene,MamblycephalaGene02096.gene,Mamblyc…	--|--|--|--|--|--|--|--|--|--|--|--|--|--|--|--|--|--|--|--|--|--|--|--|--|--|--|--|--|--|--|--|--|--|--|--|--|--|--|--|--|--|--|--|--|--|--|--|--|--|--|
GO:0004725	protein tyrosine phosphatase activity	molecular_function	0.014117	0.40125	76	129086	141	19312	MamblycephalaGene04966.gene,MamblycephalaGene10640.gene,MamblycephalaGene04081.gene,MamblycephalaGene14430.gene,MamblycephalaGene16834.gene,MamblycephalaGene09553.gene,MamblycephalaGene17911.gene,MamblycephalaGene13424.gene,MamblycephalaGene07065.gene,MamblycephalaGene07680.gene,MamblycephalaGene19830.gene,MamblycephalaGene14071.gene,MamblycephalaGene22243.gene,MamblycephalaGene04013.gene,Mamblyc…	--|--|--|--|--|--|--|--|--|--|--|--|--|--|--|--|--|--|--|--|--|--|--|--|--|--|--|--|--|--|--|--|--|--|--|--|--|--|--|--|--|--|--|--|--|--|--|--|--|--|--|--|--|--|--|--|--|--|--|--|--|--|--|--|--|--|--|--|--|--|--|--|--|--|--|--|
GO:1901659	glycosyl compound biosynthetic process	biological_process	0.014724	0.40906	65	129086	122	19312	MamblycephalaGene05516.gene,MamblycephalaGene12199.gene,MamblycephalaGene22934.gene,MamblycephalaGene08508.gene,MamblycephalaGene23817.gene,MamblycephalaGene06850.gene,MamblycephalaGene18115.gene,MamblycephalaGene06505.gene,MamblycephalaGene08172.gene,MamblycephalaGene14730.gene,MamblycephalaGene03074.gene,MamblycephalaGene22958.gene,MamblycephalaGene09130.gene,MamblycephalaGene20382.gene,Mamblyc…	--|--|--|--|--|--|--|--|--|--|--|--|--|--|--|--|--|--|--|--|--|--|--|--|--|--|--|--|--|--|--|--|--|--|--|--|--|--|--|--|--|--|--|--|--|--|--|--|--|--|--|--|--|--|--|--|--|--|--|--|--|--|--|--|--|
GO:0008536	Ran GTPase binding	molecular_function	0.014803	0.40906	14	129086	19	19312	MamblycephalaGene14451.gene,MamblycephalaGene06504.gene,MamblycephalaGene06929.gene,MamblycephalaGene13826.gene,MamblycephalaGene15100.gene,MamblycephalaGene01321.gene,MamblycephalaGene16111.gene,MamblycephalaGene20112.gene,MamblycephalaGene08821.gene,MamblycephalaGene13574.gene,MamblycephalaGene15323.gene,MamblycephalaGene02023.gene,MamblycephalaGene19629.gene,MamblycephalaGene15234.gene	--|--|--|--|--|--|--|--|--|--|--|--|--|--|
GO:0006511	ubiquitin-dependent protein catabolic process	biological_process	0.014996	0.40906	48	129086	86	19312	MamblycephalaGene14308.gene,MamblycephalaGene17708.gene,MamblycephalaGene00390.gene,MamblycephalaGene00668.gene,MamblycephalaGene05864.gene,MamblycephalaGene18784.gene,MamblycephalaGene18235.gene,MamblycephalaGene20533.gene,MamblycephalaGene07104.gene,MamblycephalaGene17660.gene,MamblycephalaGene15737.gene,MamblycephalaGene18347.gene,MamblycephalaGene03697.gene,MamblycephalaGene14350.gene,Mamblyc…	--|--|--|--|--|--|--|--|--|--|--|--|--|--|--|--|--|--|--|--|--|--|--|--|--|--|--|--|--|--|--|--|--|--|--|--|--|--|--|--|--|--|--|--|--|--|--|--|
GO:0019941	modification-dependent protein catabolic process	biological_process	0.014996	0.40906	48	129086	86	19312	MamblycephalaGene17708.gene,MamblycephalaGene14308.gene,MamblycephalaGene00390.gene,MamblycephalaGene00668.gene,MamblycephalaGene17660.gene,MamblycephalaGene15737.gene,MamblycephalaGene05864.gene,MamblycephalaGene18784.gene,MamblycephalaGene07104.gene,MamblycephalaGene18235.gene,MamblycephalaGene20533.gene,MamblycephalaGene19161.gene,MamblycephalaGene08397.gene,MamblycephalaGene07122.gene,Mamblyc…	--|--|--|--|--|--|--|--|--|--|--|--|--|--|--|--|--|--|--|--|--|--|--|--|--|--|--|--|--|--|--|--|--|--|--|--|--|--|--|--|--|--|--|--|--|--|--|--|
GO:0043632	modification-dependent macromolecule catabolic process	biological_process	0.014996	0.40906	48	129086	86	19312	MamblycephalaGene14385.gene,MamblycephalaGene14328.gene,MamblycephalaGene16358.gene,MamblycephalaGene11708.gene,MamblycephalaGene05787.gene,MamblycephalaGene00170.gene,MamblycephalaGene11122.gene,MamblycephalaGene00047.gene,MamblycephalaGene21773.gene,MamblycephalaGene14762.gene,MamblycephalaGene10233.gene,MamblycephalaGene02586.gene,MamblycephalaGene07612.gene,MamblycephalaGene00293.gene,Mamblyc…	--|--|--|--|--|--|--|--|--|--|--|--|--|--|--|--|--|--|--|--|--|--|--|--|--|--|--|--|--|--|--|--|--|--|--|--|--|--|--|--|--|--|--|--|--|--|--|--|
GO:0005654	nucleoplasm	cellular_component	0.015038	0.40906	148	129086	303	19312	MamblycephalaGene01624.gene,MamblycephalaGene13109.gene,MamblycephalaGene13594.gene,MamblycephalaGene06295.gene,MamblycephalaGene05108.gene,MamblycephalaGene15582.gene,MamblycephalaGene13025.gene,MamblycephalaGene00042.gene,MamblycephalaGene05948.gene,MamblycephalaGene04658.gene,MamblycephalaGene17182.gene,MamblycephalaGene17394.gene,MamblycephalaGene11631.gene,MamblycephalaGene16306.gene,Mamblyc…	--|--|--|--|--|--|--|--|--|--|--|--|--|--|--|--|--|--|--|--|--|--|--|--|--|--|--|--|--|--|--|--|--|--|--|--|--|--|--|--|--|--|--|--|--|--|--|--|--|--|--|--|--|--|--|--|--|--|--|--|--|--|--|--|--|--|--|--|--|--|--|--|--|--|--|--|--|--|--|--|--|--|--|--|--|
GO:0044451	nucleoplasm part	cellular_component	0.015038	0.40906	148	129086	303	19312	MamblycephalaGene17355.gene,MamblycephalaGene21894.gene,MamblycephalaGene12696.gene,MamblycephalaGene00789.gene,MamblycephalaGene12856.gene,MamblycephalaGene23800.gene,MamblycephalaGene08918.gene,MamblycephalaGene01042.gene,MamblycephalaGene02740.gene,MamblycephalaGene13982.gene,MamblycephalaGene22007.gene,MamblycephalaGene01791.gene,MamblycephalaGene15889.gene,MamblycephalaGene05982.gene,Mamblyc…	--|--|--|--|--|--|--|--|--|--|--|--|--|--|--|--|--|--|--|--|--|--|--|--|--|--|--|--|--|--|--|--|--|--|--|--|--|--|--|--|--|--|--|--|--|--|--|--|--|--|--|--|--|--|--|--|--|--|--|--|--|--|--|--|--|--|--|--|--|--|--|--|--|--|--|--|--|--|--|--|--|--|--|--|--|
GO:0005085	guanyl-nucleotide exchange factor activity	molecular_function	0.015525	0.41813	95	129086	176	19312	MamblycephalaGene19736.gene,MamblycephalaGene05003.gene,MamblycephalaGene18718.gene,MamblycephalaGene05388.gene,MamblycephalaGene12329.gene,MamblycephalaGene02791.gene,MamblycephalaGene06891.gene,MamblycephalaGene23857.gene,MamblycephalaGene07690.gene,MamblycephalaGene22295.gene,MamblycephalaGene20869.gene,MamblycephalaGene05643.gene,MamblycephalaGene23369.gene,MamblycephalaGene01662.gene,Mamblyc…	--|--|--|--|--|--|--|--|--|--|--|--|--|--|--|--|--|--|--|--|--|--|--|--|--|--|--|--|--|--|--|--|--|--|--|--|--|--|--|--|--|--|--|--|--|--|--|--|--|--|--|--|--|--|--|--|--|--|--|--|--|--|--|--|--|--|--|--|--|--|--|--|--|--|--|--|--|--|--|--|--|--|--|--|--|
GO:1901566	organonitrogen compound biosynthetic process	biological_process	0.01556	0.41813	251	129086	515	19312	MamblycephalaGene21781.gene,MamblycephalaGene18114.gene,MamblycephalaGene09130.gene,MamblycephalaGene17357.gene,MamblycephalaGene08134.gene,MamblycephalaGene20356.gene,MamblycephalaGene22051.gene,MamblycephalaGene21723.gene,MamblycephalaGene05706.gene,MamblycephalaGene14730.gene,MamblycephalaGene09147.gene,MamblycephalaGene10165.gene,MamblycephalaGene03243.gene,MamblycephalaGene14795.gene,Mamblyc…	--|--|--|--|--|--|--|--|--|--|--|--|--|--|--|--|--|--|--|--|--|--|--|--|--|--|--|--|--|--|--|--|--|--|--|--|--|--|--|--|--|--|--|--|--|--|--|--|--|--|--|--|--|--|--|--|--|--|--|--|--|--|--|--|--|--|--|--|--|--|--|--|--|--|--|--|--|--|--|--|--|--|--|--|--|
GO:0016311	dephosphorylation	biological_process	0.015859	0.42361	82	129086	154	19312	MamblycephalaGene22243.gene,MamblycephalaGene01106.gene,MamblycephalaGene04013.gene,MamblycephalaGene10057.gene,MamblycephalaGene19830.gene,MamblycephalaGene14071.gene,MamblycephalaGene18842.gene,MamblycephalaGene07680.gene,MamblycephalaGene12715.gene,MamblycephalaGene22720.gene,MamblycephalaGene10640.gene,MamblycephalaGene04966.gene,MamblycephalaGene13424.gene,MamblycephalaGene17911.gene,Mamblyc…	--|--|--|--|--|--|--|--|--|--|--|--|--|--|--|--|--|--|--|--|--|--|--|--|--|--|--|--|--|--|--|--|--|--|--|--|--|--|--|--|--|--|--|--|--|--|--|--|--|--|--|--|--|--|--|--|--|--|--|--|--|--|--|--|--|--|--|--|--|--|--|--|--|--|--|--|--|--|--|--|--|--|
GO:0034655	nucleobase-containing compound catabolic process	biological_process	0.016047	0.42417	49	129086	87	19312	MamblycephalaGene01656.gene,MamblycephalaGene06382.gene,MamblycephalaGene19305.gene,MamblycephalaGene06012.gene,MamblycephalaGene04425.gene,MamblycephalaGene23100.gene,MamblycephalaGene08243.gene,MamblycephalaGene00313.gene,MamblycephalaGene15812.gene,MamblycephalaGene12773.gene,MamblycephalaGene19935.gene,MamblycephalaGene20981.gene,MamblycephalaGene03118.gene,MamblycephalaGene21624.gene,Mamblyc…	--|--|--|--|--|--|--|--|--|--|--|--|--|--|--|--|--|--|--|--|--|--|--|--|--|--|--|--|--|--|--|--|--|--|--|--|--|--|--|--|--|--|--|--|--|--|--|--|--|
GO:0006796	phosphate-containing compound metabolic process	biological_process	0.016496	0.42417	677	129086	1434	19312	MamblycephalaGene04966.gene,MamblycephalaGene17617.gene,MamblycephalaGene12064.gene,MamblycephalaGene07393.gene,MamblycephalaGene04853.gene,MamblycephalaGene16953.gene,MamblycephalaGene11700.gene,MamblycephalaGene13424.gene,MamblycephalaGene20427.gene,MamblycephalaGene13120.gene,MamblycephalaGene05047.gene,MamblycephalaGene19069.gene,MamblycephalaGene08039.gene,MamblycephalaGene11584.gene,Mamblyc…	--|--|--|--|--|--|--|--|--|--|--|--|--|--|--|--|--|--|--|--|--|--|--|--|--|--|--|--|--|--|--|--|--|--|--|--|--|--|--|--|--|--|--|--|--|--|--|--|--|--|--|--|--|--|--|--|--|--|--|--|--|--|--|--|--|--|--|--|--|--|--|--|--|--|--|--|--|--|--|--|--|--|--|--|--|
GO:0043086	negative regulation of catalytic activity	biological_process	0.016524	0.42417	17	129086	26	19312	MamblycephalaGene09905.gene,MamblycephalaGene19181.gene,MamblycephalaGene01098.gene,MamblycephalaGene13205.gene,MamblycephalaGene11905.gene,MamblycephalaGene19862.gene,MamblycephalaGene15426.gene,MamblycephalaGene03118.gene,MamblycephalaGene19542.gene,MamblycephalaGene13754.gene,MamblycephalaGene04888.gene,MamblycephalaGene16365.gene,MamblycephalaGene20628.gene,MamblycephalaGene19112.gene,Mamblyc…	--|--|--|--|--|--|--|--|--|--|--|--|--|--|--|--|--|
GO:0044092	negative regulation of molecular function	biological_process	0.016524	0.42417	17	129086	26	19312	MamblycephalaGene16365.gene,MamblycephalaGene04888.gene,MamblycephalaGene19112.gene,MamblycephalaGene20628.gene,MamblycephalaGene13728.gene,MamblycephalaGene19211.gene,MamblycephalaGene18585.gene,MamblycephalaGene03118.gene,MamblycephalaGene15426.gene,MamblycephalaGene19542.gene,MamblycephalaGene13754.gene,MamblycephalaGene13205.gene,MamblycephalaGene11905.gene,MamblycephalaGene19862.gene,Mamblyc…	--|--|--|--|--|--|--|--|--|--|--|--|--|--|--|--|--|
GO:0030659	cytoplasmic vesicle membrane	cellular_component	0.016577	0.42417	33	129086	57	19312	MamblycephalaGene15868.gene,MamblycephalaGene18816.gene,MamblycephalaGene13216.gene,MamblycephalaGene18917.gene,MamblycephalaGene10699.gene,MamblycephalaGene23737.gene,MamblycephalaGene11631.gene,MamblycephalaGene15832.gene,MamblycephalaGene21245.gene,MamblycephalaGene08064.gene,MamblycephalaGene17813.gene,MamblycephalaGene07668.gene,MamblycephalaGene10904.gene,MamblycephalaGene16637.gene,Mamblyc…	--|--|--|--|--|--|--|--|--|--|--|--|--|--|--|--|--|--|--|--|--|--|--|--|--|--|--|--|--|--|--|--|--|
GO:0035556	intracellular signal transduction	biological_process	0.016768	0.42417	464	129086	984	19312	MamblycephalaGene03283.gene,MamblycephalaGene16028.gene,MamblycephalaGene18446.gene,MamblycephalaGene10433.gene,MamblycephalaGene00035.gene,MamblycephalaGene08036.gene,MamblycephalaGene15133.gene,MamblycephalaGene14512.gene,MamblycephalaGene08337.gene,MamblycephalaGene19879.gene,MamblycephalaGene22932.gene,MamblycephalaGene14092.gene,MamblycephalaGene12824.gene,MamblycephalaGene22483.gene,Mamblyc…	--|--|--|--|--|--|--|--|--|--|--|--|--|--|--|--|--|--|--|--|--|--|--|--|--|--|--|--|--|--|--|--|--|--|--|--|--|--|--|--|--|--|--|--|--|--|--|--|--|--|--|--|--|--|--|--|--|--|--|--|--|--|--|--|--|--|--|--|--|--|--|--|--|--|--|--|--|--|--|--|--|--|--|--|--|
GO:0006793	phosphorus metabolic process	biological_process	0.016796	0.42417	680	129086	1441	19312	MamblycephalaGene10285.gene,MamblycephalaGene05164.gene,MamblycephalaGene16883.gene,MamblycephalaGene12045.gene,MamblycephalaGene05206.gene,MamblycephalaGene16144.gene,MamblycephalaGene09095.gene,MamblycephalaGene18890.gene,MamblycephalaGene00165.gene,MamblycephalaGene12484.gene,MamblycephalaGene18770.gene,MamblycephalaGene01656.gene,MamblycephalaGene02604.gene,MamblycephalaGene09257.gene,Mamblyc…	--|--|--|--|--|--|--|--|--|--|--|--|--|--|--|--|--|--|--|--|--|--|--|--|--|--|--|--|--|--|--|--|--|--|--|--|--|--|--|--|--|--|--|--|--|--|--|--|--|--|--|--|--|--|--|--|--|--|--|--|--|--|--|--|--|--|--|--|--|--|--|--|--|--|--|--|--|--|--|--|--|--|--|--|--|
GO:0001076	RNA polymerase II transcription factor binding transcription factor activity	molecular_function	0.016959	0.42417	58	129086	108	19312	MamblycephalaGene14091.gene,MamblycephalaGene03228.gene,MamblycephalaGene17067.gene,MamblycephalaGene16036.gene,MamblycephalaGene04889.gene,MamblycephalaGene06659.gene,MamblycephalaGene11631.gene,MamblycephalaGene06148.gene,MamblycephalaGene17394.gene,MamblycephalaGene22071.gene,MamblycephalaGene08078.gene,MamblycephalaGene17424.gene,MamblycephalaGene16306.gene,MamblycephalaGene08240.gene,Mamblyc…	--|--|--|--|--|--|--|--|--|--|--|--|--|--|--|--|--|--|--|--|--|--|--|--|--|--|--|--|--|--|--|--|--|--|--|--|--|--|--|--|--|--|--|--|--|--|--|--|--|--|--|--|--|--|--|--|--|--|
GO:0001104	RNA polymerase II transcription cofactor activity	molecular_function	0.016959	0.42417	58	129086	108	19312	MamblycephalaGene22071.gene,MamblycephalaGene08078.gene,MamblycephalaGene13486.gene,MamblycephalaGene08240.gene,MamblycephalaGene17424.gene,MamblycephalaGene16306.gene,MamblycephalaGene03497.gene,MamblycephalaGene23737.gene,MamblycephalaGene18328.gene,MamblycephalaGene05476.gene,MamblycephalaGene04101.gene,MamblycephalaGene03228.gene,MamblycephalaGene14091.gene,MamblycephalaGene04889.gene,Mamblyc…	--|--|--|--|--|--|--|--|--|--|--|--|--|--|--|--|--|--|--|--|--|--|--|--|--|--|--|--|--|--|--|--|--|--|--|--|--|--|--|--|--|--|--|--|--|--|--|--|--|--|--|--|--|--|--|--|--|--|
GO:0009628	response to abiotic stimulus	biological_process	0.01705	0.42417	11	129086	15	19312	MamblycephalaGene09602.gene,MamblycephalaGene05518.gene,MamblycephalaGene15221.gene,MamblycephalaGene12316.gene,MamblycephalaGene20832.gene,MamblycephalaGene24221.gene,MamblycephalaGene04676.gene,MamblycephalaGene08470.gene,MamblycephalaGene03795.gene,MamblycephalaGene06392.gene,MamblycephalaGene09562.gene	--|--|--|--|--|--|--|--|--|--|--|
GO:0009112	nucleobase metabolic process	biological_process	0.017114	0.42417	9	129086	11	19312	MamblycephalaGene21627.gene,MamblycephalaGene21582.gene,MamblycephalaGene18382.gene,MamblycephalaGene09576.gene,MamblycephalaGene19859.gene,MamblycephalaGene10440.gene,MamblycephalaGene10165.gene,MamblycephalaGene12739.gene,MamblycephalaGene05486.gene	--|--|--|--|--|--|--|--|--|
GO:0046112	nucleobase biosynthetic process	biological_process	0.017114	0.42417	9	129086	11	19312	MamblycephalaGene10165.gene,MamblycephalaGene10440.gene,MamblycephalaGene12739.gene,MamblycephalaGene05486.gene,MamblycephalaGene18382.gene,MamblycephalaGene21582.gene,MamblycephalaGene21627.gene,MamblycephalaGene19859.gene,MamblycephalaGene09576.gene	--|--|--|--|--|--|--|--|--|
GO:0005737	cytoplasm	cellular_component	0.017124	0.42417	882	129086	1927	19312	MamblycephalaGene20761.gene,MamblycephalaGene10830.gene,MamblycephalaGene07744.gene,MamblycephalaGene07978.gene,MamblycephalaGene06338.gene,MamblycephalaGene13126.gene,MamblycephalaGene05339.gene,MamblycephalaGene13216.gene,MamblycephalaGene11567.gene,MamblycephalaGene05203.gene,MamblycephalaGene05925.gene,MamblycephalaGene10251.gene,MamblycephalaGene21275.gene,MamblycephalaGene17846.gene,Mamblyc…	--|--|--|--|--|--|--|--|--|--|--|--|--|--|--|--|--|--|--|--|--|--|--|--|--|--|--|--|--|--|--|--|--|--|--|--|--|--|--|--|--|--|--|--|--|--|--|--|--|--|--|--|--|--|--|--|--|--|--|--|--|--|--|--|--|--|--|--|--|--|--|--|--|--|--|--|--|--|--|--|--|--|--|--|--|
GO:0017076	purine nucleotide binding	molecular_function	0.017474	0.42497	1111	129086	2411	19312	MamblycephalaGene04036.gene,MamblycephalaGene09502.gene,MamblycephalaGene08258.gene,MamblycephalaGene04108.gene,MamblycephalaGene09941.gene,MamblycephalaGene01773.gene,MamblycephalaGene20663.gene,MamblycephalaGene17911.gene,MamblycephalaGene18477.gene,MamblycephalaGene03327.gene,MamblycephalaGene15940.gene,MamblycephalaGene22321.gene,MamblycephalaGene15282.gene,MamblycephalaGene05063.gene,Mamblyc…	--|--|--|--|--|--|--|--|--|--|--|--|--|--|--|--|--|--|--|--|--|--|--|--|--|--|--|--|--|--|--|--|--|--|--|--|--|--|--|--|--|--|--|--|--|--|--|--|--|--|--|--|--|--|--|--|--|--|--|--|--|--|--|--|--|--|--|--|--|--|--|--|--|--|--|--|--|--|--|--|--|--|--|--|--|
GO:0006778	porphyrin-containing compound metabolic process	biological_process	0.017505	0.42497	36	129086	61	19312	MamblycephalaGene13397.gene,MamblycephalaGene04676.gene,MamblycephalaGene13959.gene,MamblycephalaGene06312.gene,MamblycephalaGene16179.gene,MamblycephalaGene01894.gene,MamblycephalaGene11003.gene,MamblycephalaGene18729.gene,MamblycephalaGene10845.gene,MamblycephalaGene10567.gene,MamblycephalaGene10273.gene,MamblycephalaGene07116.gene,MamblycephalaGene02678.gene,MamblycephalaGene04482.gene,Mamblyc…	--|--|--|--|--|--|--|--|--|--|--|--|--|--|--|--|--|--|--|--|--|--|--|--|--|--|--|--|--|--|--|--|--|--|--|--|
GO:0016860	intramolecular oxidoreductase activity	molecular_function	0.017582	0.42497	14	129086	20	19312	MamblycephalaGene05846.gene,MamblycephalaGene12276.gene,MamblycephalaGene07889.gene,MamblycephalaGene06077.gene,MamblycephalaGene12493.gene,MamblycephalaGene05109.gene,MamblycephalaGene09546.gene,MamblycephalaGene05607.gene,MamblycephalaGene22399.gene,MamblycephalaGene15467.gene,MamblycephalaGene08891.gene,MamblycephalaGene22511.gene,MamblycephalaGene11798.gene,MamblycephalaGene04939.gene	--|--|--|--|--|--|--|--|--|--|--|--|--|--|
GO:0044433	cytoplasmic vesicle part	cellular_component	0.017802	0.42497	37	129086	65	19312	MamblycephalaGene08064.gene,MamblycephalaGene21245.gene,MamblycephalaGene15832.gene,MamblycephalaGene02770.gene,MamblycephalaGene11631.gene,MamblycephalaGene11929.gene,MamblycephalaGene23737.gene,MamblycephalaGene10699.gene,MamblycephalaGene18917.gene,MamblycephalaGene10910.gene,MamblycephalaGene13216.gene,MamblycephalaGene18816.gene,MamblycephalaGene15868.gene,MamblycephalaGene10261.gene,Mamblyc…	--|--|--|--|--|--|--|--|--|--|--|--|--|--|--|--|--|--|--|--|--|--|--|--|--|--|--|--|--|--|--|--|--|--|--|--|--|
GO:0005773	vacuole	cellular_component	0.017953	0.42497	24	129086	39	19312	MamblycephalaGene09137.gene,MamblycephalaGene12033.gene,MamblycephalaGene18480.gene,MamblycephalaGene13754.gene,MamblycephalaGene14716.gene,MamblycephalaGene18977.gene,MamblycephalaGene05863.gene,MamblycephalaGene17372.gene,MamblycephalaGene19610.gene,MamblycephalaGene11223.gene,MamblycephalaGene19351.gene,MamblycephalaGene04361.gene,MamblycephalaGene16646.gene,MamblycephalaGene22950.gene,Mamblyc…	--|--|--|--|--|--|--|--|--|--|--|--|--|--|--|--|--|--|--|--|--|--|--|--|
GO:0031974	membrane-enclosed lumen	cellular_component	0.018123	0.42497	209	129086	436	19312	MamblycephalaGene07814.gene,MamblycephalaGene10612.gene,MamblycephalaGene08289.gene,MamblycephalaGene21826.gene,MamblycephalaGene18082.gene,MamblycephalaGene21928.gene,MamblycephalaGene24478.gene,MamblycephalaGene20447.gene,MamblycephalaGene22395.gene,MamblycephalaGene01318.gene,MamblycephalaGene08078.gene,MamblycephalaGene21132.gene,MamblycephalaGene06986.gene,MamblycephalaGene11087.gene,Mamblyc…	--|--|--|--|--|--|--|--|--|--|--|--|--|--|--|--|--|--|--|--|--|--|--|--|--|--|--|--|--|--|--|--|--|--|--|--|--|--|--|--|--|--|--|--|--|--|--|--|--|--|--|--|--|--|--|--|--|--|--|--|--|--|--|--|--|--|--|--|--|--|--|--|--|--|--|--|--|--|--|--|--|--|--|--|--|
GO:0006357	regulation of transcription from RNA polymerase II promoter	biological_process	0.018187	0.42497	73	129086	139	19312	MamblycephalaGene09255.gene,MamblycephalaGene01259.gene,MamblycephalaGene11338.gene,MamblycephalaGene13857.gene,MamblycephalaGene02093.gene,MamblycephalaGene20373.gene,MamblycephalaGene23676.gene,MamblycephalaGene19981.gene,MamblycephalaGene06256.gene,MamblycephalaGene12463.gene,MamblycephalaGene23266.gene,MamblycephalaGene05831.gene,MamblycephalaGene12228.gene,MamblycephalaGene01514.gene,Mamblyc…	--|--|--|--|--|--|--|--|--|--|--|--|--|--|--|--|--|--|--|--|--|--|--|--|--|--|--|--|--|--|--|--|--|--|--|--|--|--|--|--|--|--|--|--|--|--|--|--|--|--|--|--|--|--|--|--|--|--|--|--|--|--|--|--|--|--|--|--|--|--|--|--|--|
GO:0005996	monosaccharide metabolic process	biological_process	0.018189	0.42497	47	129086	84	19312	MamblycephalaGene14759.gene,MamblycephalaGene06223.gene,MamblycephalaGene05357.gene,MamblycephalaGene03911.gene,MamblycephalaGene09254.gene,MamblycephalaGene07869.gene,MamblycephalaGene15647.gene,MamblycephalaGene05530.gene,MamblycephalaGene14733.gene,MamblycephalaGene08160.gene,MamblycephalaGene02240.gene,MamblycephalaGene18698.gene,MamblycephalaGene14365.gene,MamblycephalaGene17160.gene,Mamblyc…	--|--|--|--|--|--|--|--|--|--|--|--|--|--|--|--|--|--|--|--|--|--|--|--|--|--|--|--|--|--|--|--|--|--|--|--|--|--|--|--|--|--|--|--|--|--|--|
GO:0001883	purine nucleoside binding	molecular_function	0.018426	0.42497	1096	129086	2376	19312	MamblycephalaGene07027.gene,MamblycephalaGene15141.gene,MamblycephalaGene00837.gene,MamblycephalaGene04339.gene,MamblycephalaGene03482.gene,MamblycephalaGene19597.gene,MamblycephalaGene17844.gene,MamblycephalaGene15694.gene,MamblycephalaGene05225.gene,MamblycephalaGene11715.gene,MamblycephalaGene07024.gene,MamblycephalaGene14536.gene,MamblycephalaGene21531.gene,MamblycephalaGene18607.gene,Mamblyc…	--|--|--|--|--|--|--|--|--|--|--|--|--|--|--|--|--|--|--|--|--|--|--|--|--|--|--|--|--|--|--|--|--|--|--|--|--|--|--|--|--|--|--|--|--|--|--|--|--|--|--|--|--|--|--|--|--|--|--|--|--|--|--|--|--|--|--|--|--|--|--|--|--|--|--|--|--|--|--|--|--|--|--|--|--|
GO:0032549	ribonucleoside binding	molecular_function	0.018426	0.42497	1096	129086	2376	19312	MamblycephalaGene18349.gene,MamblycephalaGene22442.gene,MamblycephalaGene22951.gene,MamblycephalaGene22310.gene,MamblycephalaGene14813.gene,MamblycephalaGene21271.gene,MamblycephalaGene05045.gene,MamblycephalaGene06007.gene,MamblycephalaGene14945.gene,MamblycephalaGene17882.gene,MamblycephalaGene07342.gene,MamblycephalaGene19469.gene,MamblycephalaGene17742.gene,MamblycephalaGene05773.gene,Mamblyc…	--|--|--|--|--|--|--|--|--|--|--|--|--|--|--|--|--|--|--|--|--|--|--|--|--|--|--|--|--|--|--|--|--|--|--|--|--|--|--|--|--|--|--|--|--|--|--|--|--|--|--|--|--|--|--|--|--|--|--|--|--|--|--|--|--|--|--|--|--|--|--|--|--|--|--|--|--|--|--|--|--|--|--|--|--|
GO:0032550	purine ribonucleoside binding	molecular_function	0.018426	0.42497	1096	129086	2376	19312	MamblycephalaGene09317.gene,MamblycephalaGene24536.gene,MamblycephalaGene06900.gene,MamblycephalaGene21278.gene,MamblycephalaGene08404.gene,MamblycephalaGene11279.gene,MamblycephalaGene07993.gene,MamblycephalaGene20099.gene,MamblycephalaGene03044.gene,MamblycephalaGene09571.gene,MamblycephalaGene17849.gene,MamblycephalaGene08957.gene,MamblycephalaGene22010.gene,MamblycephalaGene03838.gene,Mamblyc…	--|--|--|--|--|--|--|--|--|--|--|--|--|--|--|--|--|--|--|--|--|--|--|--|--|--|--|--|--|--|--|--|--|--|--|--|--|--|--|--|--|--|--|--|--|--|--|--|--|--|--|--|--|--|--|--|--|--|--|--|--|--|--|--|--|--|--|--|--|--|--|--|--|--|--|--|--|--|--|--|--|--|--|--|--|
GO:0032553	ribonucleotide binding	molecular_function	0.018513	0.42497	1113	129086	2416	19312	MamblycephalaGene04523.gene,MamblycephalaGene18930.gene,MamblycephalaGene04929.gene,MamblycephalaGene11753.gene,MamblycephalaGene00573.gene,MamblycephalaGene18834.gene,MamblycephalaGene18486.gene,MamblycephalaGene05531.gene,MamblycephalaGene16271.gene,MamblycephalaGene21661.gene,MamblycephalaGene07822.gene,MamblycephalaGene17907.gene,MamblycephalaGene12387.gene,MamblycephalaGene19226.gene,Mamblyc…	--|--|--|--|--|--|--|--|--|--|--|--|--|--|--|--|--|--|--|--|--|--|--|--|--|--|--|--|--|--|--|--|--|--|--|--|--|--|--|--|--|--|--|--|--|--|--|--|--|--|--|--|--|--|--|--|--|--|--|--|--|--|--|--|--|--|--|--|--|--|--|--|--|--|--|--|--|--|--|--|--|--|--|--|--|
GO:0030120	vesicle coat	cellular_component	0.018593	0.42497	30	129086	51	19312	MamblycephalaGene11631.gene,MamblycephalaGene10212.gene,MamblycephalaGene10261.gene,MamblycephalaGene14904.gene,MamblycephalaGene08064.gene,MamblycephalaGene13826.gene,MamblycephalaGene15832.gene,MamblycephalaGene21245.gene,MamblycephalaGene20689.gene,MamblycephalaGene02679.gene,MamblycephalaGene23737.gene,MamblycephalaGene20382.gene,MamblycephalaGene10699.gene,MamblycephalaGene19446.gene,Mamblyc…	--|--|--|--|--|--|--|--|--|--|--|--|--|--|--|--|--|--|--|--|--|--|--|--|--|--|--|--|--|--|
GO:0030135	coated vesicle	cellular_component	0.018593	0.42497	30	129086	51	19312	MamblycephalaGene13216.gene,MamblycephalaGene13644.gene,MamblycephalaGene20796.gene,MamblycephalaGene07611.gene,MamblycephalaGene02523.gene,MamblycephalaGene02997.gene,MamblycephalaGene10904.gene,MamblycephalaGene01002.gene,MamblycephalaGene16637.gene,MamblycephalaGene17813.gene,MamblycephalaGene07668.gene,MamblycephalaGene14672.gene,MamblycephalaGene18917.gene,MamblycephalaGene10254.gene,Mamblyc…	--|--|--|--|--|--|--|--|--|--|--|--|--|--|--|--|--|--|--|--|--|--|--|--|--|--|--|--|--|--|
GO:0030662	coated vesicle membrane	cellular_component	0.018593	0.42497	30	129086	51	19312	MamblycephalaGene14672.gene,MamblycephalaGene18917.gene,MamblycephalaGene10254.gene,MamblycephalaGene08782.gene,MamblycephalaGene20796.gene,MamblycephalaGene13216.gene,MamblycephalaGene13644.gene,MamblycephalaGene07611.gene,MamblycephalaGene02997.gene,MamblycephalaGene02523.gene,MamblycephalaGene16637.gene,MamblycephalaGene01002.gene,MamblycephalaGene10904.gene,MamblycephalaGene07668.gene,Mamblyc…	--|--|--|--|--|--|--|--|--|--|--|--|--|--|--|--|--|--|--|--|--|--|--|--|--|--|--|--|--|--|
GO:0032555	purine ribonucleotide binding	molecular_function	0.019295	0.43873	1101	129086	2390	19312	MamblycephalaGene16159.gene,MamblycephalaGene13876.gene,MamblycephalaGene16582.gene,MamblycephalaGene23835.gene,MamblycephalaGene11438.gene,MamblycephalaGene00108.gene,MamblycephalaGene08656.gene,MamblycephalaGene00553.gene,MamblycephalaGene09904.gene,MamblycephalaGene17983.gene,MamblycephalaGene15962.gene,MamblycephalaGene19198.gene,MamblycephalaGene06282.gene,MamblycephalaGene20532.gene,Mamblyc…	--|--|--|--|--|--|--|--|--|--|--|--|--|--|--|--|--|--|--|--|--|--|--|--|--|--|--|--|--|--|--|--|--|--|--|--|--|--|--|--|--|--|--|--|--|--|--|--|--|--|--|--|--|--|--|--|--|--|--|--|--|--|--|--|--|--|--|--|--|--|--|--|--|--|--|--|--|--|--|--|--|--|--|--|--|
GO:0035639	purine ribonucleoside triphosphate binding	molecular_function	0.0195	0.44113	1095	129086	2375	19312	MamblycephalaGene06900.gene,MamblycephalaGene21278.gene,MamblycephalaGene24536.gene,MamblycephalaGene09317.gene,MamblycephalaGene08957.gene,MamblycephalaGene17849.gene,MamblycephalaGene01554.gene,MamblycephalaGene03838.gene,MamblycephalaGene22010.gene,MamblycephalaGene11279.gene,MamblycephalaGene07993.gene,MamblycephalaGene20099.gene,MamblycephalaGene03044.gene,MamblycephalaGene09571.gene,Mamblyc…	--|--|--|--|--|--|--|--|--|--|--|--|--|--|--|--|--|--|--|--|--|--|--|--|--|--|--|--|--|--|--|--|--|--|--|--|--|--|--|--|--|--|--|--|--|--|--|--|--|--|--|--|--|--|--|--|--|--|--|--|--|--|--|--|--|--|--|--|--|--|--|--|--|--|--|--|--|--|--|--|--|--|--|--|--|
GO:0016011	dystroglycan complex	cellular_component	0.01995	0.44272	11	129086	15	19312	MamblycephalaGene11247.gene,MamblycephalaGene01004.gene,MamblycephalaGene12023.gene,MamblycephalaGene00114.gene,MamblycephalaGene10734.gene,MamblycephalaGene12772.gene,MamblycephalaGene06689.gene,MamblycephalaGene06412.gene,MamblycephalaGene01816.gene,MamblycephalaGene18379.gene,MamblycephalaGene09986.gene	--|--|--|--|--|--|--|--|--|--|--|
GO:0016012	sarcoglycan complex	cellular_component	0.01995	0.44272	11	129086	15	19312	MamblycephalaGene10734.gene,MamblycephalaGene00114.gene,MamblycephalaGene12023.gene,MamblycephalaGene11247.gene,MamblycephalaGene01004.gene,MamblycephalaGene06412.gene,MamblycephalaGene06689.gene,MamblycephalaGene12772.gene,MamblycephalaGene18379.gene,MamblycephalaGene09986.gene,MamblycephalaGene01816.gene	--|--|--|--|--|--|--|--|--|--|--|
GO:0006470	protein dephosphorylation	biological_process	0.01998	0.44272	76	129086	143	19312	MamblycephalaGene19514.gene,MamblycephalaGene01443.gene,MamblycephalaGene19795.gene,MamblycephalaGene10890.gene,MamblycephalaGene09107.gene,MamblycephalaGene12995.gene,MamblycephalaGene19708.gene,MamblycephalaGene12454.gene,MamblycephalaGene11913.gene,MamblycephalaGene09618.gene,MamblycephalaGene07461.gene,MamblycephalaGene14610.gene,MamblycephalaGene10986.gene,MamblycephalaGene04376.gene,Mamblyc…	--|--|--|--|--|--|--|--|--|--|--|--|--|--|--|--|--|--|--|--|--|--|--|--|--|--|--|--|--|--|--|--|--|--|--|--|--|--|--|--|--|--|--|--|--|--|--|--|--|--|--|--|--|--|--|--|--|--|--|--|--|--|--|--|--|--|--|--|--|--|--|--|--|--|--|--|
GO:0043233	organelle lumen	cellular_component	0.020069	0.44272	207	129086	432	19312	MamblycephalaGene08289.gene,MamblycephalaGene10612.gene,MamblycephalaGene07814.gene,MamblycephalaGene20447.gene,MamblycephalaGene24478.gene,MamblycephalaGene18082.gene,MamblycephalaGene21826.gene,MamblycephalaGene21928.gene,MamblycephalaGene08078.gene,MamblycephalaGene06986.gene,MamblycephalaGene21132.gene,MamblycephalaGene22395.gene,MamblycephalaGene01318.gene,MamblycephalaGene14091.gene,Mamblyc…	--|--|--|--|--|--|--|--|--|--|--|--|--|--|--|--|--|--|--|--|--|--|--|--|--|--|--|--|--|--|--|--|--|--|--|--|--|--|--|--|--|--|--|--|--|--|--|--|--|--|--|--|--|--|--|--|--|--|--|--|--|--|--|--|--|--|--|--|--|--|--|--|--|--|--|--|--|--|--|--|--|--|--|--|--|
GO:0070013	intracellular organelle lumen	cellular_component	0.020069	0.44272	207	129086	432	19312	MamblycephalaGene17297.gene,MamblycephalaGene08240.gene,MamblycephalaGene22071.gene,MamblycephalaGene04101.gene,MamblycephalaGene15758.gene,MamblycephalaGene21272.gene,MamblycephalaGene18314.gene,MamblycephalaGene09899.gene,MamblycephalaGene24242.gene,MamblycephalaGene07753.gene,MamblycephalaGene06659.gene,MamblycephalaGene03228.gene,MamblycephalaGene15258.gene,MamblycephalaGene07998.gene,Mamblyc…	--|--|--|--|--|--|--|--|--|--|--|--|--|--|--|--|--|--|--|--|--|--|--|--|--|--|--|--|--|--|--|--|--|--|--|--|--|--|--|--|--|--|--|--|--|--|--|--|--|--|--|--|--|--|--|--|--|--|--|--|--|--|--|--|--|--|--|--|--|--|--|--|--|--|--|--|--|--|--|--|--|--|--|--|--|
GO:1901361	organic cyclic compound catabolic process	biological_process	0.020498	0.44994	61	129086	112	19312	MamblycephalaGene18314.gene,MamblycephalaGene16774.gene,MamblycephalaGene10538.gene,MamblycephalaGene21688.gene,MamblycephalaGene20598.gene,MamblycephalaGene16773.gene,MamblycephalaGene09905.gene,MamblycephalaGene05388.gene,MamblycephalaGene19181.gene,MamblycephalaGene16630.gene,MamblycephalaGene20976.gene,MamblycephalaGene09388.gene,MamblycephalaGene01098.gene,MamblycephalaGene16772.gene,Mamblyc…	--|--|--|--|--|--|--|--|--|--|--|--|--|--|--|--|--|--|--|--|--|--|--|--|--|--|--|--|--|--|--|--|--|--|--|--|--|--|--|--|--|--|--|--|--|--|--|--|--|--|--|--|--|--|--|--|--|--|--|--|--|
GO:0033865	nucleoside bisphosphate metabolic process	biological_process	0.02105	0.4553	16	129086	24	19312	MamblycephalaGene14117.gene,MamblycephalaGene18115.gene,MamblycephalaGene00124.gene,MamblycephalaGene05700.gene,MamblycephalaGene08508.gene,MamblycephalaGene15908.gene,MamblycephalaGene22934.gene,MamblycephalaGene09257.gene,MamblycephalaGene21723.gene,MamblycephalaGene01757.gene,MamblycephalaGene12824.gene,MamblycephalaGene22010.gene,MamblycephalaGene03352.gene,MamblycephalaGene22958.gene,Mamblyc…	--|--|--|--|--|--|--|--|--|--|--|--|--|--|--|--|
GO:0033875	ribonucleoside bisphosphate metabolic process	biological_process	0.02105	0.4553	16	129086	24	19312	MamblycephalaGene14117.gene,MamblycephalaGene15908.gene,MamblycephalaGene08508.gene,MamblycephalaGene05700.gene,MamblycephalaGene18115.gene,MamblycephalaGene00124.gene,MamblycephalaGene22934.gene,MamblycephalaGene09257.gene,MamblycephalaGene21723.gene,MamblycephalaGene22010.gene,MamblycephalaGene01757.gene,MamblycephalaGene12824.gene,MamblycephalaGene21206.gene,MamblycephalaGene03074.gene,Mamblyc…	--|--|--|--|--|--|--|--|--|--|--|--|--|--|--|--|
GO:0034032	purine nucleoside bisphosphate metabolic process	biological_process	0.02105	0.4553	16	129086	24	19312	MamblycephalaGene12824.gene,MamblycephalaGene01757.gene,MamblycephalaGene22010.gene,MamblycephalaGene21723.gene,MamblycephalaGene22958.gene,MamblycephalaGene03352.gene,MamblycephalaGene03074.gene,MamblycephalaGene21206.gene,MamblycephalaGene00124.gene,MamblycephalaGene18115.gene,MamblycephalaGene15908.gene,MamblycephalaGene08508.gene,MamblycephalaGene05700.gene,MamblycephalaGene14117.gene,Mamblyc…	--|--|--|--|--|--|--|--|--|--|--|--|--|--|--|--|
GO:0016973	poly(A)+ mRNA export from nucleus	biological_process	0.021367	0.45848	5	129086	5	19312	MamblycephalaGene17686.gene,MamblycephalaGene22613.gene,MamblycephalaGene16323.gene,MamblycephalaGene07705.gene,MamblycephalaGene20028.gene	--|--|--|--|--|
GO:0009894	regulation of catabolic process	biological_process	0.021404	0.45848	66	129086	124	19312	MamblycephalaGene11304.gene,MamblycephalaGene07863.gene,MamblycephalaGene14696.gene,MamblycephalaGene08482.gene,MamblycephalaGene02258.gene,MamblycephalaGene09019.gene,MamblycephalaGene19181.gene,MamblycephalaGene14118.gene,MamblycephalaGene06382.gene,MamblycephalaGene10790.gene,MamblycephalaGene14356.gene,MamblycephalaGene19060.gene,MamblycephalaGene03338.gene,MamblycephalaGene08243.gene,Mamblyc…	--|--|--|--|--|--|--|--|--|--|--|--|--|--|--|--|--|--|--|--|--|--|--|--|--|--|--|--|--|--|--|--|--|--|--|--|--|--|--|--|--|--|--|--|--|--|--|--|--|--|--|--|--|--|--|--|--|--|--|--|--|--|--|--|--|--|
GO:0005774	vacuolar membrane	cellular_component	0.022063	0.46807	18	129086	27	19312	MamblycephalaGene19227.gene,MamblycephalaGene06899.gene,MamblycephalaGene20106.gene,MamblycephalaGene11947.gene,MamblycephalaGene22950.gene,MamblycephalaGene24323.gene,MamblycephalaGene03314.gene,MamblycephalaGene17372.gene,MamblycephalaGene04361.gene,MamblycephalaGene16646.gene,MamblycephalaGene19351.gene,MamblycephalaGene11223.gene,MamblycephalaGene14716.gene,MamblycephalaGene13754.gene,Mamblyc…	--|--|--|--|--|--|--|--|--|--|--|--|--|--|--|--|--|--|
GO:0044437	vacuolar part	cellular_component	0.022063	0.46807	18	129086	27	19312	MamblycephalaGene22950.gene,MamblycephalaGene03314.gene,MamblycephalaGene24323.gene,MamblycephalaGene20106.gene,MamblycephalaGene06899.gene,MamblycephalaGene19227.gene,MamblycephalaGene11947.gene,MamblycephalaGene09137.gene,MamblycephalaGene18480.gene,MamblycephalaGene13754.gene,MamblycephalaGene14716.gene,MamblycephalaGene18977.gene,MamblycephalaGene05863.gene,MamblycephalaGene17372.gene,Mamblyc…	--|--|--|--|--|--|--|--|--|--|--|--|--|--|--|--|--|--|
GO:0001882	nucleoside binding	molecular_function	0.02264	0.47692	1097	129086	2383	19312	MamblycephalaGene18471.gene,MamblycephalaGene21206.gene,MamblycephalaGene23948.gene,MamblycephalaGene04421.gene,MamblycephalaGene09285.gene,MamblycephalaGene22466.gene,MamblycephalaGene20896.gene,MamblycephalaGene03999.gene,MamblycephalaGene21595.gene,MamblycephalaGene12721.gene,MamblycephalaGene19229.gene,MamblycephalaGene08039.gene,MamblycephalaGene11700.gene,MamblycephalaGene13120.gene,Mamblyc…	--|--|--|--|--|--|--|--|--|--|--|--|--|--|--|--|--|--|--|--|--|--|--|--|--|--|--|--|--|--|--|--|--|--|--|--|--|--|--|--|--|--|--|--|--|--|--|--|--|--|--|--|--|--|--|--|--|--|--|--|--|--|--|--|--|--|--|--|--|--|--|--|--|--|--|--|--|--|--|--|--|--|--|--|--|
GO:0005839	proteasome core complex	cellular_component	0.022695	0.47692	24	129086	40	19312	MamblycephalaGene15187.gene,MamblycephalaGene09573.gene,MamblycephalaGene01386.gene,MamblycephalaGene08580.gene,MamblycephalaGene19452.gene,MamblycephalaGene07612.gene,MamblycephalaGene14350.gene,MamblycephalaGene00011.gene,MamblycephalaGene20814.gene,MamblycephalaGene15626.gene,MamblycephalaGene04304.gene,MamblycephalaGene18777.gene,MamblycephalaGene02164.gene,MamblycephalaGene24461.gene,Mamblyc…	--|--|--|--|--|--|--|--|--|--|--|--|--|--|--|--|--|--|--|--|--|--|--|--|
GO:0015995	chlorophyll biosynthetic process	biological_process	0.023298	0.48376	8	129086	10	19312	MamblycephalaGene09461.gene,MamblycephalaGene14592.gene,MamblycephalaGene03812.gene,MamblycephalaGene07911.gene,MamblycephalaGene14747.gene,MamblycephalaGene10567.gene,MamblycephalaGene09742.gene,MamblycephalaGene10845.gene	--|--|--|--|--|--|--|--|
GO:0051205	protein insertion into membrane	biological_process	0.023348	0.48376	9	129086	12	19312	MamblycephalaGene21290.gene,MamblycephalaGene17425.gene,MamblycephalaGene15311.gene,MamblycephalaGene00053.gene,MamblycephalaGene14881.gene,MamblycephalaGene18321.gene,MamblycephalaGene20150.gene,MamblycephalaGene01452.gene,MamblycephalaGene22159.gene	--|--|--|--|--|--|--|--|--|
GO:0051668	localization within membrane	biological_process	0.023348	0.48376	9	129086	12	19312	MamblycephalaGene14881.gene,MamblycephalaGene00053.gene,MamblycephalaGene20150.gene,MamblycephalaGene18321.gene,MamblycephalaGene01452.gene,MamblycephalaGene22159.gene,MamblycephalaGene21290.gene,MamblycephalaGene17425.gene,MamblycephalaGene15311.gene	--|--|--|--|--|--|--|--|--|
GO:0090066	regulation of anatomical structure size	biological_process	0.023904	0.49298	26	129086	44	19312	MamblycephalaGene13299.gene,MamblycephalaGene09843.gene,MamblycephalaGene11822.gene,MamblycephalaGene12073.gene,MamblycephalaGene17039.gene,MamblycephalaGene18087.gene,MamblycephalaGene14998.gene,MamblycephalaGene21409.gene,MamblycephalaGene00518.gene,MamblycephalaGene01914.gene,MamblycephalaGene15305.gene,MamblycephalaGene15591.gene,MamblycephalaGene15803.gene,MamblycephalaGene14325.gene,Mamblyc…	--|--|--|--|--|--|--|--|--|--|--|--|--|--|--|--|--|--|--|--|--|--|--|--|--|--|
GO:0030234	enzyme regulator activity	molecular_function	0.024617	0.50352	284	129086	587	19312	MamblycephalaGene16453.gene,MamblycephalaGene05776.gene,MamblycephalaGene19770.gene,MamblycephalaGene03768.gene,MamblycephalaGene04456.gene,MamblycephalaGene09315.gene,MamblycephalaGene19620.gene,MamblycephalaGene11530.gene,MamblycephalaGene16912.gene,MamblycephalaGene13247.gene,MamblycephalaGene22574.gene,MamblycephalaGene00441.gene,MamblycephalaGene20768.gene,MamblycephalaGene08021.gene,Mamblyc…	--|--|--|--|--|--|--|--|--|--|--|--|--|--|--|--|--|--|--|--|--|--|--|--|--|--|--|--|--|--|--|--|--|--|--|--|--|--|--|--|--|--|--|--|--|--|--|--|--|--|--|--|--|--|--|--|--|--|--|--|--|--|--|--|--|--|--|--|--|--|--|--|--|--|--|--|--|--|--|--|--|--|--|--|--|
GO:0030554	adenyl nucleotide binding	molecular_function	0.024642	0.50352	905	129086	1945	19312	MamblycephalaGene04767.gene,MamblycephalaGene13821.gene,MamblycephalaGene13189.gene,MamblycephalaGene19990.gene,MamblycephalaGene16605.gene,MamblycephalaGene06019.gene,MamblycephalaGene11352.gene,MamblycephalaGene18404.gene,MamblycephalaGene02644.gene,MamblycephalaGene21083.gene,MamblycephalaGene02944.gene,MamblycephalaGene05340.gene,MamblycephalaGene13407.gene,MamblycephalaGene01275.gene,Mamblyc…	--|--|--|--|--|--|--|--|--|--|--|--|--|--|--|--|--|--|--|--|--|--|--|--|--|--|--|--|--|--|--|--|--|--|--|--|--|--|--|--|--|--|--|--|--|--|--|--|--|--|--|--|--|--|--|--|--|--|--|--|--|--|--|--|--|--|--|--|--|--|--|--|--|--|--|--|--|--|--|--|--|--|--|--|--|
GO:0007586	digestion	biological_process	0.024917	0.5068	8	129086	10	19312	MamblycephalaGene01866.gene,MamblycephalaGene10765.gene,MamblycephalaGene04197.gene,MamblycephalaGene05895.gene,MamblycephalaGene20171.gene,MamblycephalaGene14741.gene,MamblycephalaGene08402.gene,MamblycephalaGene12134.gene	--|--|--|--|--|--|--|--|
GO:0008641	small protein activating enzyme activity	molecular_function	0.025134	0.50763	11	129086	15	19312	MamblycephalaGene05538.gene,MamblycephalaGene24522.gene,MamblycephalaGene15090.gene,MamblycephalaGene10825.gene,MamblycephalaGene09934.gene,MamblycephalaGene09664.gene,MamblycephalaGene04281.gene,MamblycephalaGene07057.gene,MamblycephalaGene00035.gene,MamblycephalaGene19511.gene,MamblycephalaGene13319.gene	--|--|--|--|--|--|--|--|--|--|--|
GO:0030658	transport vesicle membrane	cellular_component	0.025187	0.50763	27	129086	46	19312	MamblycephalaGene10254.gene,MamblycephalaGene08782.gene,MamblycephalaGene14672.gene,MamblycephalaGene18917.gene,MamblycephalaGene01002.gene,MamblycephalaGene10904.gene,MamblycephalaGene07668.gene,MamblycephalaGene17813.gene,MamblycephalaGene20796.gene,MamblycephalaGene13216.gene,MamblycephalaGene13644.gene,MamblycephalaGene07611.gene,MamblycephalaGene02523.gene,MamblycephalaGene11631.gene,Mamblyc…	--|--|--|--|--|--|--|--|--|--|--|--|--|--|--|--|--|--|--|--|--|--|--|--|--|--|--|
GO:0000502	proteasome complex	cellular_component	0.025307	0.50763	29	129086	50	19312	MamblycephalaGene18784.gene,MamblycephalaGene01672.gene,MamblycephalaGene11122.gene,MamblycephalaGene19009.gene,MamblycephalaGene02258.gene,MamblycephalaGene09446.gene,MamblycephalaGene03276.gene,MamblycephalaGene04234.gene,MamblycephalaGene14328.gene,MamblycephalaGene18090.gene,MamblycephalaGene03721.gene,MamblycephalaGene01386.gene,MamblycephalaGene09573.gene,MamblycephalaGene15187.gene,Mamblyc…	--|--|--|--|--|--|--|--|--|--|--|--|--|--|--|--|--|--|--|--|--|--|--|--|--|--|--|--|--|
GO:0043624	cellular protein complex disassembly	biological_process	0.025416	0.50763	21	129086	34	19312	MamblycephalaGene15803.gene,MamblycephalaGene15305.gene,MamblycephalaGene10172.gene,MamblycephalaGene00518.gene,MamblycephalaGene14826.gene,MamblycephalaGene14998.gene,MamblycephalaGene17039.gene,MamblycephalaGene06132.gene,MamblycephalaGene20028.gene,MamblycephalaGene08667.gene,MamblycephalaGene13857.gene,MamblycephalaGene12073.gene,MamblycephalaGene14201.gene,MamblycephalaGene17439.gene,Mamblyc…	--|--|--|--|--|--|--|--|--|--|--|--|--|--|--|--|--|--|--|--|--|
GO:0009055	electron carrier activity	molecular_function	0.026001	0.51302	62	129086	118	19312	MamblycephalaGene12989.gene,MamblycephalaGene19481.gene,MamblycephalaGene00214.gene,MamblycephalaGene23571.gene,MamblycephalaGene18321.gene,MamblycephalaGene13514.gene,MamblycephalaGene05061.gene,MamblycephalaGene09299.gene,MamblycephalaGene23767.gene,MamblycephalaGene21800.gene,MamblycephalaGene10799.gene,MamblycephalaGene05167.gene,MamblycephalaGene18170.gene,MamblycephalaGene13678.gene,Mamblyc…	--|--|--|--|--|--|--|--|--|--|--|--|--|--|--|--|--|--|--|--|--|--|--|--|--|--|--|--|--|--|--|--|--|--|--|--|--|--|--|--|--|--|--|--|--|--|--|--|--|--|--|--|--|--|--|--|--|--|--|--|--|--|
GO:0006334	nucleosome assembly	biological_process	0.026148	0.51302	20	129086	35	19312	MamblycephalaGene19053.gene,MamblycephalaGene09726.gene,MamblycephalaGene17286.gene,MamblycephalaGene03085.gene,MamblycephalaGene17967.gene,MamblycephalaGene22522.gene,MamblycephalaGene20958.gene,MamblycephalaGene18931.gene,MamblycephalaGene15284.gene,MamblycephalaGene00117.gene,MamblycephalaGene22023.gene,MamblycephalaGene21442.gene,MamblycephalaGene21798.gene,MamblycephalaGene22122.gene,Mamblyc…	--|--|--|--|--|--|--|--|--|--|--|--|--|--|--|--|--|--|--|--|
GO:0031497	chromatin assembly	biological_process	0.026148	0.51302	20	129086	35	19312	MamblycephalaGene18931.gene,MamblycephalaGene15284.gene,MamblycephalaGene17286.gene,MamblycephalaGene09726.gene,MamblycephalaGene19053.gene,MamblycephalaGene17967.gene,MamblycephalaGene03085.gene,MamblycephalaGene22522.gene,MamblycephalaGene20958.gene,MamblycephalaGene18956.gene,MamblycephalaGene00188.gene,MamblycephalaGene05834.gene,MamblycephalaGene06802.gene,MamblycephalaGene06469.gene,Mamblyc…	--|--|--|--|--|--|--|--|--|--|--|--|--|--|--|--|--|--|--|--|
GO:0034728	nucleosome organization	biological_process	0.026148	0.51302	20	129086	35	19312	MamblycephalaGene15284.gene,MamblycephalaGene18931.gene,MamblycephalaGene20958.gene,MamblycephalaGene22522.gene,MamblycephalaGene17967.gene,MamblycephalaGene03085.gene,MamblycephalaGene17286.gene,MamblycephalaGene19053.gene,MamblycephalaGene09726.gene,MamblycephalaGene06469.gene,MamblycephalaGene06802.gene,MamblycephalaGene05834.gene,MamblycephalaGene00188.gene,MamblycephalaGene18956.gene,Mamblyc…	--|--|--|--|--|--|--|--|--|--|--|--|--|--|--|--|--|--|--|--|
GO:0003779	actin binding	molecular_function	0.02649	0.51742	95	129086	183	19312	MamblycephalaGene20610.gene,MamblycephalaGene11207.gene,MamblycephalaGene22016.gene,MamblycephalaGene11247.gene,MamblycephalaGene22874.gene,MamblycephalaGene20609.gene,MamblycephalaGene08823.gene,MamblycephalaGene13777.gene,MamblycephalaGene02576.gene,MamblycephalaGene08404.gene,MamblycephalaGene22813.gene,MamblycephalaGene20373.gene,MamblycephalaGene05200.gene,MamblycephalaGene17502.gene,Mamblyc…	--|--|--|--|--|--|--|--|--|--|--|--|--|--|--|--|--|--|--|--|--|--|--|--|--|--|--|--|--|--|--|--|--|--|--|--|--|--|--|--|--|--|--|--|--|--|--|--|--|--|--|--|--|--|--|--|--|--|--|--|--|--|--|--|--|--|--|--|--|--|--|--|--|--|--|--|--|--|--|--|--|--|--|--|--|
GO:0022613	ribonucleoprotein complex biogenesis	biological_process	0.026985	0.51933	60	129086	112	19312	MamblycephalaGene05326.gene,MamblycephalaGene18189.gene,MamblycephalaGene17082.gene,MamblycephalaGene19730.gene,MamblycephalaGene21669.gene,MamblycephalaGene21042.gene,MamblycephalaGene02123.gene,MamblycephalaGene12233.gene,MamblycephalaGene06236.gene,MamblycephalaGene20505.gene,MamblycephalaGene08457.gene,MamblycephalaGene18070.gene,MamblycephalaGene01552.gene,MamblycephalaGene13205.gene,Mamblyc…	--|--|--|--|--|--|--|--|--|--|--|--|--|--|--|--|--|--|--|--|--|--|--|--|--|--|--|--|--|--|--|--|--|--|--|--|--|--|--|--|--|--|--|--|--|--|--|--|--|--|--|--|--|--|--|--|--|--|--|--|
GO:0015937	coenzyme A biosynthetic process	biological_process	0.027179	0.51933	13	129086	19	19312	MamblycephalaGene12824.gene,MamblycephalaGene18115.gene,MamblycephalaGene05700.gene,MamblycephalaGene22010.gene,MamblycephalaGene08508.gene,MamblycephalaGene14117.gene,MamblycephalaGene21723.gene,MamblycephalaGene09257.gene,MamblycephalaGene22958.gene,MamblycephalaGene03352.gene,MamblycephalaGene03074.gene,MamblycephalaGene21206.gene,MamblycephalaGene22934.gene	--|--|--|--|--|--|--|--|--|--|--|--|--|
GO:0033866	nucleoside bisphosphate biosynthetic process	biological_process	0.027179	0.51933	13	129086	19	19312	MamblycephalaGene21723.gene,MamblycephalaGene14117.gene,MamblycephalaGene22010.gene,MamblycephalaGene08508.gene,MamblycephalaGene05700.gene,MamblycephalaGene12824.gene,MamblycephalaGene18115.gene,MamblycephalaGene03074.gene,MamblycephalaGene21206.gene,MamblycephalaGene22934.gene,MamblycephalaGene22958.gene,MamblycephalaGene03352.gene,MamblycephalaGene09257.gene	--|--|--|--|--|--|--|--|--|--|--|--|--|
GO:0034030	ribonucleoside bisphosphate biosynthetic process	biological_process	0.027179	0.51933	13	129086	19	19312	MamblycephalaGene21723.gene,MamblycephalaGene14117.gene,MamblycephalaGene22010.gene,MamblycephalaGene08508.gene,MamblycephalaGene05700.gene,MamblycephalaGene12824.gene,MamblycephalaGene18115.gene,MamblycephalaGene03074.gene,MamblycephalaGene22934.gene,MamblycephalaGene21206.gene,MamblycephalaGene22958.gene,MamblycephalaGene03352.gene,MamblycephalaGene09257.gene	--|--|--|--|--|--|--|--|--|--|--|--|--|
GO:0034033	purine nucleoside bisphosphate biosynthetic process	biological_process	0.027179	0.51933	13	129086	19	19312	MamblycephalaGene22958.gene,MamblycephalaGene03352.gene,MamblycephalaGene03074.gene,MamblycephalaGene21206.gene,MamblycephalaGene22934.gene,MamblycephalaGene09257.gene,MamblycephalaGene14117.gene,MamblycephalaGene21723.gene,MamblycephalaGene12824.gene,MamblycephalaGene18115.gene,MamblycephalaGene08508.gene,MamblycephalaGene22010.gene,MamblycephalaGene05700.gene	--|--|--|--|--|--|--|--|--|--|--|--|--|
GO:0007034	vacuolar transport	biological_process	0.02729	0.51933	15	129086	23	19312	MamblycephalaGene22398.gene,MamblycephalaGene22882.gene,MamblycephalaGene16423.gene,MamblycephalaGene04091.gene,MamblycephalaGene19148.gene,MamblycephalaGene22883.gene,MamblycephalaGene13645.gene,MamblycephalaGene18703.gene,MamblycephalaGene02299.gene,MamblycephalaGene18527.gene,MamblycephalaGene11747.gene,MamblycephalaGene00005.gene,MamblycephalaGene06074.gene,MamblycephalaGene21922.gene,Mamblyc…	--|--|--|--|--|--|--|--|--|--|--|--|--|--|--|
GO:0044087	regulation of cellular component biogenesis	biological_process	0.027901	0.52652	23	129086	38	19312	MamblycephalaGene00518.gene,MamblycephalaGene15305.gene,MamblycephalaGene15591.gene,MamblycephalaGene15803.gene,MamblycephalaGene11822.gene,MamblycephalaGene12073.gene,MamblycephalaGene09843.gene,MamblycephalaGene17039.gene,MamblycephalaGene14998.gene,MamblycephalaGene05713.gene,MamblycephalaGene18956.gene,MamblycephalaGene17535.gene,MamblycephalaGene15561.gene,MamblycephalaGene03436.gene,Mamblyc…	--|--|--|--|--|--|--|--|--|--|--|--|--|--|--|--|--|--|--|--|--|--|--|
GO:0006333	chromatin assembly or disassembly	biological_process	0.028017	0.52652	21	129086	37	19312	MamblycephalaGene06469.gene,MamblycephalaGene06802.gene,MamblycephalaGene00188.gene,MamblycephalaGene05834.gene,MamblycephalaGene18956.gene,MamblycephalaGene22252.gene,MamblycephalaGene22122.gene,MamblycephalaGene21798.gene,MamblycephalaGene21442.gene,MamblycephalaGene04581.gene,MamblycephalaGene22023.gene,MamblycephalaGene00117.gene,MamblycephalaGene15284.gene,MamblycephalaGene18931.gene,Mamblyc…	--|--|--|--|--|--|--|--|--|--|--|--|--|--|--|--|--|--|--|--|--|
GO:0071704	organic substance metabolic process	biological_process	0.028056	0.52652	3292	129086	7441	19312	MamblycephalaGene12309.gene,MamblycephalaGene02927.gene,MamblycephalaGene04013.gene,MamblycephalaGene10530.gene,MamblycephalaGene10187.gene,MamblycephalaGene18554.gene,MamblycephalaGene06336.gene,MamblycephalaGene07566.gene,MamblycephalaGene01767.gene,Mam
GO:0006779	porphyrin-containing compound biosynthetic process	biological_process	0.028177	0.52652	25	129086	41	19312	MamblycephalaGene03812.gene,MamblycephalaGene13397.gene,MamblycephalaGene09461.gene,MamblycephalaGene04676.gene,MamblycephalaGene09742.gene,MamblycephalaGene11003.gene,MamblycephalaGene18729.gene,MamblycephalaGene04589.gene,MamblycephalaGene10845.gene,MamblycephalaGene14155.gene,MamblycephalaGene10567.gene,MamblycephalaGene13959.gene,MamblycephalaGene06312.gene,MamblycephalaGene16179.gene,Mamblyc…	--|--|--|--|--|--|--|--|--|--|--|--|--|--|--|--|--|--|--|--|--|--|--|--|--|
GO:0004553	hydrolase activity, hydrolyzing O-glycosyl compounds	molecular_function	0.028262	0.52652	84	129086	160	19312	MamblycephalaGene07361.gene,MamblycephalaGene22896.gene,MamblycephalaGene08212.gene,MamblycephalaGene11044.gene,MamblycephalaGene03409.gene,MamblycephalaGene18139.gene,MamblycephalaGene01934.gene,MamblycephalaGene10587.gene,MamblycephalaGene22089.gene,MamblycephalaGene02079.gene,MamblycephalaGene21042.gene,MamblycephalaGene19855.gene,MamblycephalaGene21856.gene,MamblycephalaGene12870.gene,Mamblyc…	--|--|--|--|--|--|--|--|--|--|--|--|--|--|--|--|--|--|--|--|--|--|--|--|--|--|--|--|--|--|--|--|--|--|--|--|--|--|--|--|--|--|--|--|--|--|--|--|--|--|--|--|--|--|--|--|--|--|--|--|--|--|--|--|--|--|--|--|--|--|--|--|--|--|--|--|--|--|--|--|--|--|--|--|
GO:0006406	mRNA export from nucleus	biological_process	0.028541	0.52736	14	129086	21	19312	MamblycephalaGene20028.gene,MamblycephalaGene07705.gene,MamblycephalaGene17171.gene,MamblycephalaGene17182.gene,MamblycephalaGene15258.gene,MamblycephalaGene17686.gene,MamblycephalaGene16323.gene,MamblycephalaGene20416.gene,MamblycephalaGene12583.gene,MamblycephalaGene04771.gene,MamblycephalaGene14252.gene,MamblycephalaGene18720.gene,MamblycephalaGene21209.gene,MamblycephalaGene22613.gene	--|--|--|--|--|--|--|--|--|--|--|--|--|--|
GO:0032559	adenyl ribonucleotide binding	molecular_function	0.028545	0.52736	895	129086	1925	19312	MamblycephalaGene08937.gene,MamblycephalaGene24389.gene,MamblycephalaGene08767.gene,MamblycephalaGene10353.gene,MamblycephalaGene06580.gene,MamblycephalaGene02021.gene,MamblycephalaGene06374.gene,MamblycephalaGene02250.gene,MamblycephalaGene19348.gene,MamblycephalaGene08197.gene,MamblycephalaGene14265.gene,MamblycephalaGene02761.gene,MamblycephalaGene18599.gene,MamblycephalaGene15158.gene,Mamblyc…	--|--|--|--|--|--|--|--|--|--|--|--|--|--|--|--|--|--|--|--|--|--|--|--|--|--|--|--|--|--|--|--|--|--|--|--|--|--|--|--|--|--|--|--|--|--|--|--|--|--|--|--|--|--|--|--|--|--|--|--|--|--|--|--|--|--|--|--|--|--|--|--|--|--|--|--|--|--|--|--|--|--|--|--|--|
GO:0015144	carbohydrate transmembrane transporter activity	molecular_function	0.029027	0.53005	25	129086	42	19312	MamblycephalaGene09503.gene,MamblycephalaGene21488.gene,MamblycephalaGene17626.gene,MamblycephalaGene18115.gene,MamblycephalaGene02654.gene,MamblycephalaGene21548.gene,MamblycephalaGene10599.gene,MamblycephalaGene01589.gene,MamblycephalaGene00738.gene,MamblycephalaGene16179.gene,MamblycephalaGene13307.gene,MamblycephalaGene08213.gene,MamblycephalaGene16211.gene,MamblycephalaGene08920.gene,Mamblyc…	--|--|--|--|--|--|--|--|--|--|--|--|--|--|--|--|--|--|--|--|--|--|--|--|--|
GO:1901476	carbohydrate transporter activity	molecular_function	0.029027	0.53005	25	129086	42	19312	MamblycephalaGene08086.gene,MamblycephalaGene14066.gene,MamblycephalaGene02258.gene,MamblycephalaGene08920.gene,MamblycephalaGene16295.gene,MamblycephalaGene07165.gene,MamblycephalaGene17708.gene,MamblycephalaGene14268.gene,MamblycephalaGene00886.gene,MamblycephalaGene15836.gene,MamblycephalaGene12597.gene,MamblycephalaGene03667.gene,MamblycephalaGene02654.gene,MamblycephalaGene21548.gene,Mamblyc…	--|--|--|--|--|--|--|--|--|--|--|--|--|--|--|--|--|--|--|--|--|--|--|--|--|
GO:0030118	clathrin coat	cellular_component	0.029247	0.53005	12	129086	17	19312	MamblycephalaGene06588.gene,MamblycephalaGene01126.gene,MamblycephalaGene09526.gene,MamblycephalaGene08740.gene,MamblycephalaGene20689.gene,MamblycephalaGene10632.gene,MamblycephalaGene20382.gene,MamblycephalaGene16637.gene,MamblycephalaGene10904.gene,MamblycephalaGene13043.gene,MamblycephalaGene01124.gene,MamblycephalaGene19392.gene	--|--|--|--|--|--|--|--|--|--|--|--|
GO:0044723	single-organism carbohydrate metabolic process	biological_process	0.029507	0.53005	137	129086	281	19312	MamblycephalaGene05676.gene,MamblycephalaGene10386.gene,MamblycephalaGene03637.gene,MamblycephalaGene20231.gene,MamblycephalaGene20544.gene,MamblycephalaGene07219.gene,MamblycephalaGene22452.gene,MamblycephalaGene15664.gene,MamblycephalaGene14884.gene,MamblycephalaGene19260.gene,MamblycephalaGene11649.gene,MamblycephalaGene18341.gene,MamblycephalaGene20862.gene,MamblycephalaGene24221.gene,Mamblyc…	--|--|--|--|--|--|--|--|--|--|--|--|--|--|--|--|--|--|--|--|--|--|--|--|--|--|--|--|--|--|--|--|--|--|--|--|--|--|--|--|--|--|--|--|--|--|--|--|--|--|--|--|--|--|--|--|--|--|--|--|--|--|--|--|--|--|--|--|--|--|--|--|--|--|--|--|--|--|--|--|--|--|--|--|--|
GO:0016010	dystrophin-associated glycoprotein complex	cellular_component	0.029707	0.53005	14	129086	21	19312	MamblycephalaGene10734.gene,MamblycephalaGene00114.gene,MamblycephalaGene02306.gene,MamblycephalaGene12023.gene,MamblycephalaGene11247.gene,MamblycephalaGene01004.gene,MamblycephalaGene06412.gene,MamblycephalaGene06689.gene,MamblycephalaGene20149.gene,MamblycephalaGene12772.gene,MamblycephalaGene09078.gene,MamblycephalaGene09986.gene,MamblycephalaGene18379.gene,MamblycephalaGene01816.gene	--|--|--|--|--|--|--|--|--|--|--|--|--|--|
GO:0003333	amino acid transmembrane transport	biological_process	0.029744	0.53005	25	129086	41	19312	MamblycephalaGene17473.gene,MamblycephalaGene11188.gene,MamblycephalaGene12294.gene,MamblycephalaGene22442.gene,MamblycephalaGene23609.gene,MamblycephalaGene08804.gene,MamblycephalaGene18768.gene,MamblycephalaGene10174.gene,MamblycephalaGene10417.gene,MamblycephalaGene02780.gene,MamblycephalaGene03882.gene,MamblycephalaGene09449.gene,MamblycephalaGene23005.gene,MamblycephalaGene16927.gene,Mamblyc…	--|--|--|--|--|--|--|--|--|--|--|--|--|--|--|--|--|--|--|--|--|--|--|--|--|
GO:0009415	response to water stimulus	biological_process	0.029767	0.53005	6	129086	7	19312	MamblycephalaGene20832.gene,MamblycephalaGene08470.gene,MamblycephalaGene03795.gene,MamblycephalaGene15221.gene,MamblycephalaGene06392.gene,MamblycephalaGene12316.gene	--|--|--|--|--|--|
GO:0051495	positive regulation of cytoskeleton organization	biological_process	0.02977	0.53005	16	129086	25	19312	MamblycephalaGene22513.gene,MamblycephalaGene22169.gene,MamblycephalaGene17073.gene,MamblycephalaGene09144.gene,MamblycephalaGene17535.gene,MamblycephalaGene00549.gene,MamblycephalaGene04153.gene,MamblycephalaGene18956.gene,MamblycephalaGene05713.gene,MamblycephalaGene11822.gene,MamblycephalaGene09843.gene,MamblycephalaGene15591.gene,MamblycephalaGene05751.gene,MamblycephalaGene20196.gene,Mamblyc…	--|--|--|--|--|--|--|--|--|--|--|--|--|--|--|--|
GO:0043683	type IV pilus biogenesis	biological_process	0.029826	0.53005	4	129086	4	19312	MamblycephalaGene06285.gene,MamblycephalaGene07458.gene,MamblycephalaGene03787.gene,MamblycephalaGene21871.gene	--|--|--|--|
GO:0015171	amino acid transmembrane transporter activity	molecular_function	0.029911	0.53005	25	129086	41	19312	MamblycephalaGene20570.gene,MamblycephalaGene10087.gene,MamblycephalaGene05998.gene,MamblycephalaGene14882.gene,MamblycephalaGene23600.gene,MamblycephalaGene21132.gene,MamblycephalaGene04345.gene,MamblycephalaGene16747.gene,MamblycephalaGene07374.gene,MamblycephalaGene08247.gene,MamblycephalaGene14677.gene,MamblycephalaGene17209.gene,MamblycephalaGene03882.gene,MamblycephalaGene02780.gene,Mamblyc…	--|--|--|--|--|--|--|--|--|--|--|--|--|--|--|--|--|--|--|--|--|--|--|--|--|
GO:0016641	oxidoreductase activity, acting on the CH-NH2 group of donors, oxygen as acceptor	molecular_function	0.030151	0.53005	16	129086	25	19312	MamblycephalaGene23442.gene,MamblycephalaGene12301.gene,MamblycephalaGene22022.gene,MamblycephalaGene04621.gene,MamblycephalaGene09754.gene,MamblycephalaGene08892.gene,MamblycephalaGene18743.gene,MamblycephalaGene00371.gene,MamblycephalaGene09724.gene,MamblycephalaGene18560.gene,MamblycephalaGene13449.gene,MamblycephalaGene01939.gene,MamblycephalaGene13019.gene,MamblycephalaGene21206.gene,Mamblyc…	--|--|--|--|--|--|--|--|--|--|--|--|--|--|--|--|
GO:0008023	transcription elongation factor complex	cellular_component	0.030223	0.53005	14	129086	21	19312	MamblycephalaGene03406.gene,MamblycephalaGene21209.gene,MamblycephalaGene18337.gene,MamblycephalaGene04771.gene,MamblycephalaGene13500.gene,MamblycephalaGene22395.gene,MamblycephalaGene13109.gene,MamblycephalaGene15258.gene,MamblycephalaGene12856.gene,MamblycephalaGene01042.gene,MamblycephalaGene13205.gene,MamblycephalaGene06517.gene,MamblycephalaGene17171.gene,MamblycephalaGene17182.gene	--|--|--|--|--|--|--|--|--|--|--|--|--|--|
GO:0005524	ATP binding	molecular_function	0.030244	0.53005	894	129086	1924	19312	MamblycephalaGene09317.gene,MamblycephalaGene11682.gene,MamblycephalaGene06864.gene,MamblycephalaGene24536.gene,MamblycephalaGene03967.gene,MamblycephalaGene17627.gene,MamblycephalaGene07940.gene,MamblycephalaGene14680.gene,MamblycephalaGene08404.gene,MamblycephalaGene16457.gene,MamblycephalaGene11279.gene,MamblycephalaGene20023.gene,MamblycephalaGene07993.gene,MamblycephalaGene20099.gene,Mamblyc…	--|--|--|--|--|--|--|--|--|--|--|--|--|--|--|--|--|--|--|--|--|--|--|--|--|--|--|--|--|--|--|--|--|--|--|--|--|--|--|--|--|--|--|--|--|--|--|--|--|--|--|--|--|--|--|--|--|--|--|--|--|--|--|--|--|--|--|--|--|--|--|--|--|--|--|--|--|--|--|--|--|--|--|--|--|
GO:0005158	insulin receptor binding	molecular_function	0.030833	0.53824	13	129086	19	19312	MamblycephalaGene07502.gene,MamblycephalaGene05950.gene,MamblycephalaGene03424.gene,MamblycephalaGene11299.gene,MamblycephalaGene21317.gene,MamblycephalaGene12118.gene,MamblycephalaGene14959.gene,MamblycephalaGene23497.gene,MamblycephalaGene08966.gene,MamblycephalaGene24171.gene,MamblycephalaGene14869.gene,MamblycephalaGene06491.gene,MamblycephalaGene14964.gene	--|--|--|--|--|--|--|--|--|--|--|--|--|
GO:0006749	glutathione metabolic process	biological_process	0.031198	0.54216	13	129086	19	19312	MamblycephalaGene24398.gene,MamblycephalaGene14489.gene,MamblycephalaGene00899.gene,MamblycephalaGene11819.gene,MamblycephalaGene01943.gene,MamblycephalaGene09119.gene,MamblycephalaGene02701.gene,MamblycephalaGene10025.gene,MamblycephalaGene24041.gene,MamblycephalaGene11141.gene,MamblycephalaGene09129.gene,MamblycephalaGene03234.gene,MamblycephalaGene03243.gene	--|--|--|--|--|--|--|--|--|--|--|--|--|
GO:0005694	chromosome	cellular_component	0.031302	0.54216	139	129086	285	19312	MamblycephalaGene19343.gene,MamblycephalaGene14404.gene,MamblycephalaGene07326.gene,MamblycephalaGene08695.gene,MamblycephalaGene09453.gene,MamblycephalaGene15529.gene,MamblycephalaGene09938.gene,MamblycephalaGene18128.gene,MamblycephalaGene10741.gene,MamblycephalaGene18481.gene,MamblycephalaGene05518.gene,MamblycephalaGene17355.gene,MamblycephalaGene17340.gene,MamblycephalaGene10516.gene,Mamblyc…	--|--|--|--|--|--|--|--|--|--|--|--|--|--|--|--|--|--|--|--|--|--|--|--|--|--|--|--|--|--|--|--|--|--|--|--|--|--|--|--|--|--|--|--|--|--|--|--|--|--|--|--|--|--|--|--|--|--|--|--|--|--|--|--|--|--|--|--|--|--|--|--|--|--|--|--|--|--|--|--|--|--|--|--|--|
GO:0006865	amino acid transport	biological_process	0.031497	0.54226	27	129086	45	19312	MamblycephalaGene20570.gene,MamblycephalaGene10087.gene,MamblycephalaGene05998.gene,MamblycephalaGene14882.gene,MamblycephalaGene23600.gene,MamblycephalaGene21132.gene,MamblycephalaGene04345.gene,MamblycephalaGene16747.gene,MamblycephalaGene14677.gene,MamblycephalaGene07374.gene,MamblycephalaGene08247.gene,MamblycephalaGene17209.gene,MamblycephalaGene06928.gene,MamblycephalaGene10417.gene,Mamblyc…	--|--|--|--|--|--|--|--|--|--|--|--|--|--|--|--|--|--|--|--|--|--|--|--|--|--|--|
GO:1901565	organonitrogen compound catabolic process	biological_process	0.031673	0.54226	47	129086	85	19312	MamblycephalaGene05087.gene,MamblycephalaGene21881.gene,MamblycephalaGene09197.gene,MamblycephalaGene08482.gene,MamblycephalaGene10433.gene,MamblycephalaGene24133.gene,MamblycephalaGene21734.gene,MamblycephalaGene22896.gene,MamblycephalaGene19181.gene,MamblycephalaGene01098.gene,MamblycephalaGene16630.gene,MamblycephalaGene10538.gene,MamblycephalaGene20598.gene,MamblycephalaGene18314.gene,Mamblyc…	--|--|--|--|--|--|--|--|--|--|--|--|--|--|--|--|--|--|--|--|--|--|--|--|--|--|--|--|--|--|--|--|--|--|--|--|--|--|--|--|--|--|--|--|--|--|--|
GO:0072521	purine-containing compound metabolic process	biological_process	0.032537	0.54226	105	129086	208	19312	MamblycephalaGene13728.gene,MamblycephalaGene21075.gene,MamblycephalaGene12199.gene,MamblycephalaGene22934.gene,MamblycephalaGene05516.gene,MamblycephalaGene11459.gene,MamblycephalaGene08172.gene,MamblycephalaGene18031.gene,MamblycephalaGene18115.gene,MamblycephalaGene06505.gene,MamblycephalaGene06850.gene,MamblycephalaGene23817.gene,MamblycephalaGene10583.gene,MamblycephalaGene00124.gene,Mamblyc…	--|--|--|--|--|--|--|--|--|--|--|--|--|--|--|--|--|--|--|--|--|--|--|--|--|--|--|--|--|--|--|--|--|--|--|--|--|--|--|--|--|--|--|--|--|--|--|--|--|--|--|--|--|--|--|--|--|--|--|--|--|--|--|--|--|--|--|--|--|--|--|--|--|--|--|--|--|--|--|--|--|--|--|--|--|
GO:0009250	glucan biosynthetic process	biological_process	0.032749	0.54226	6	129086	7	19312	MamblycephalaGene03391.gene,MamblycephalaGene23898.gene,MamblycephalaGene17552.gene,MamblycephalaGene00573.gene,MamblycephalaGene16648.gene,MamblycephalaGene13081.gene	--|--|--|--|--|--|
GO:0008064	regulation of actin polymerization or depolymerization	biological_process	0.03302	0.54226	19	129086	31	19312	MamblycephalaGene14998.gene,MamblycephalaGene17039.gene,MamblycephalaGene11822.gene,MamblycephalaGene12073.gene,MamblycephalaGene09843.gene,MamblycephalaGene15803.gene,MamblycephalaGene15591.gene,MamblycephalaGene15305.gene,MamblycephalaGene00518.gene,MamblycephalaGene22513.gene,MamblycephalaGene17073.gene,MamblycephalaGene10142.gene,MamblycephalaGene12668.gene,MamblycephalaGene14325.gene,Mamblyc…	--|--|--|--|--|--|--|--|--|--|--|--|--|--|--|--|--|--|--|
GO:0008154	actin polymerization or depolymerization	biological_process	0.03302	0.54226	19	129086	31	19312	MamblycephalaGene18956.gene,MamblycephalaGene05713.gene,MamblycephalaGene17535.gene,MamblycephalaGene00549.gene,MamblycephalaGene14201.gene,MamblycephalaGene22513.gene,MamblycephalaGene17073.gene,MamblycephalaGene10142.gene,MamblycephalaGene12668.gene,MamblycephalaGene14325.gene,MamblycephalaGene15305.gene,MamblycephalaGene00518.gene,MamblycephalaGene15803.gene,MamblycephalaGene15591.gene,Mamblyc…	--|--|--|--|--|--|--|--|--|--|--|--|--|--|--|--|--|--|--|
GO:0030041	actin filament polymerization	biological_process	0.03302	0.54226	19	129086	31	19312	MamblycephalaGene14325.gene,MamblycephalaGene12668.gene,MamblycephalaGene17073.gene,MamblycephalaGene10142.gene,MamblycephalaGene22513.gene,MamblycephalaGene14201.gene,MamblycephalaGene00549.gene,MamblycephalaGene17535.gene,MamblycephalaGene05713.gene,MamblycephalaGene18956.gene,MamblycephalaGene17039.gene,MamblycephalaGene14998.gene,MamblycephalaGene09843.gene,MamblycephalaGene12073.gene,Mamblyc…	--|--|--|--|--|--|--|--|--|--|--|--|--|--|--|--|--|--|--|
GO:0030832	regulation of actin filament length	biological_process	0.03302	0.54226	19	129086	31	19312	MamblycephalaGene15305.gene,MamblycephalaGene00518.gene,MamblycephalaGene15803.gene,MamblycephalaGene15591.gene,MamblycephalaGene12073.gene,MamblycephalaGene11822.gene,MamblycephalaGene09843.gene,MamblycephalaGene14998.gene,MamblycephalaGene17039.gene,MamblycephalaGene18956.gene,MamblycephalaGene05713.gene,MamblycephalaGene17535.gene,MamblycephalaGene14201.gene,MamblycephalaGene00549.gene,Mamblyc…	--|--|--|--|--|--|--|--|--|--|--|--|--|--|--|--|--|--|--|
GO:0030833	regulation of actin filament polymerization	biological_process	0.03302	0.54226	19	129086	31	19312	MamblycephalaGene14325.gene,MamblycephalaGene12668.gene,MamblycephalaGene10142.gene,MamblycephalaGene17073.gene,MamblycephalaGene22513.gene,MamblycephalaGene00549.gene,MamblycephalaGene14201.gene,MamblycephalaGene17535.gene,MamblycephalaGene05713.gene,MamblycephalaGene18956.gene,MamblycephalaGene17039.gene,MamblycephalaGene14998.gene,MamblycephalaGene09843.gene,MamblycephalaGene12073.gene,Mamblyc…	--|--|--|--|--|--|--|--|--|--|--|--|--|--|--|--|--|--|--|
GO:0032271	regulation of protein polymerization	biological_process	0.03302	0.54226	19	129086	31	19312	MamblycephalaGene18956.gene,MamblycephalaGene05713.gene,MamblycephalaGene17535.gene,MamblycephalaGene00549.gene,MamblycephalaGene14201.gene,MamblycephalaGene22513.gene,MamblycephalaGene17073.gene,MamblycephalaGene10142.gene,MamblycephalaGene12668.gene,MamblycephalaGene14325.gene,MamblycephalaGene15305.gene,MamblycephalaGene00518.gene,MamblycephalaGene15803.gene,MamblycephalaGene15591.gene,Mamblyc…	--|--|--|--|--|--|--|--|--|--|--|--|--|--|--|--|--|--|--|
GO:0032535	regulation of cellular component size	biological_process	0.03302	0.54226	19	129086	31	19312	MamblycephalaGene14201.gene,MamblycephalaGene00549.gene,MamblycephalaGene17535.gene,MamblycephalaGene18956.gene,MamblycephalaGene05713.gene,MamblycephalaGene12668.gene,MamblycephalaGene14325.gene,MamblycephalaGene22513.gene,MamblycephalaGene17073.gene,MamblycephalaGene10142.gene,MamblycephalaGene15803.gene,MamblycephalaGene15591.gene,MamblycephalaGene15305.gene,MamblycephalaGene00518.gene,Mamblyc…	--|--|--|--|--|--|--|--|--|--|--|--|--|--|--|--|--|--|--|
GO:0032956	regulation of actin cytoskeleton organization	biological_process	0.03302	0.54226	19	129086	31	19312	MamblycephalaGene09843.gene,MamblycephalaGene11822.gene,MamblycephalaGene12073.gene,MamblycephalaGene14998.gene,MamblycephalaGene17039.gene,MamblycephalaGene15305.gene,MamblycephalaGene00518.gene,MamblycephalaGene15803.gene,MamblycephalaGene15591.gene,MamblycephalaGene12668.gene,MamblycephalaGene14325.gene,MamblycephalaGene22513.gene,MamblycephalaGene17073.gene,MamblycephalaGene10142.gene,Mamblyc…	--|--|--|--|--|--|--|--|--|--|--|--|--|--|--|--|--|--|--|
GO:0032970	regulation of actin filament-based process	biological_process	0.03302	0.54226	19	129086	31	19312	MamblycephalaGene17039.gene,MamblycephalaGene14998.gene,MamblycephalaGene09843.gene,MamblycephalaGene12073.gene,MamblycephalaGene11822.gene,MamblycephalaGene15591.gene,MamblycephalaGene15803.gene,MamblycephalaGene00518.gene,MamblycephalaGene15305.gene,MamblycephalaGene14325.gene,MamblycephalaGene12668.gene,MamblycephalaGene17073.gene,MamblycephalaGene10142.gene,MamblycephalaGene22513.gene,Mamblyc…	--|--|--|--|--|--|--|--|--|--|--|--|--|--|--|--|--|--|--|
GO:0043254	regulation of protein complex assembly	biological_process	0.03302	0.54226	19	129086	31	19312	MamblycephalaGene11822.gene,MamblycephalaGene12073.gene,MamblycephalaGene09843.gene,MamblycephalaGene17039.gene,MamblycephalaGene14998.gene,MamblycephalaGene00518.gene,MamblycephalaGene15305.gene,MamblycephalaGene15591.gene,MamblycephalaGene15803.gene,MamblycephalaGene17073.gene,MamblycephalaGene10142.gene,MamblycephalaGene22513.gene,MamblycephalaGene14325.gene,MamblycephalaGene12668.gene,Mamblyc…	--|--|--|--|--|--|--|--|--|--|--|--|--|--|--|--|--|--|--|
GO:0031329	regulation of cellular catabolic process	biological_process	0.033966	0.55574	64	129086	122	19312	MamblycephalaGene11623.gene,MamblycephalaGene03038.gene,MamblycephalaGene16067.gene,MamblycephalaGene08263.gene,MamblycephalaGene07501.gene,MamblycephalaGene18031.gene,MamblycephalaGene19993.gene,MamblycephalaGene15309.gene,MamblycephalaGene21290.gene,MamblycephalaGene19777.gene,MamblycephalaGene13728.gene,MamblycephalaGene22617.gene,MamblycephalaGene02740.gene,MamblycephalaGene20872.gene,Mamblyc…	--|--|--|--|--|--|--|--|--|--|--|--|--|--|--|--|--|--|--|--|--|--|--|--|--|--|--|--|--|--|--|--|--|--|--|--|--|--|--|--|--|--|--|--|--|--|--|--|--|--|--|--|--|--|--|--|--|--|--|--|--|--|--|--|
GO:0045261	proton-transporting ATP synthase complex, catalytic core F(1)	cellular_component	0.034098	0.55584	12	129086	18	19312	MamblycephalaGene18604.gene,MamblycephalaGene20430.gene,MamblycephalaGene20924.gene,MamblycephalaGene20382.gene,MamblycephalaGene06850.gene,MamblycephalaGene18007.gene,MamblycephalaGene24157.gene,MamblycephalaGene12954.gene,MamblycephalaGene05681.gene,MamblycephalaGene13436.gene,MamblycephalaGene23077.gene,MamblycephalaGene13417.gene	--|--|--|--|--|--|--|--|--|--|--|--|
GO:0042254	ribosome biogenesis	biological_process	0.03436	0.55615	55	129086	103	19312	MamblycephalaGene14748.gene,MamblycephalaGene07324.gene,MamblycephalaGene05613.gene,MamblycephalaGene10310.gene,MamblycephalaGene21421.gene,MamblycephalaGene03259.gene,MamblycephalaGene00893.gene,MamblycephalaGene19441.gene,MamblycephalaGene23674.gene,MamblycephalaGene07572.gene,MamblycephalaGene20971.gene,MamblycephalaGene16186.gene,MamblycephalaGene06542.gene,MamblycephalaGene07641.gene,Mamblyc…	--|--|--|--|--|--|--|--|--|--|--|--|--|--|--|--|--|--|--|--|--|--|--|--|--|--|--|--|--|--|--|--|--|--|--|--|--|--|--|--|--|--|--|--|--|--|--|--|--|--|--|--|--|--|--|
GO:0030435	sporulation resulting in formation of a cellular spore	biological_process	0.034368	0.55615	4	129086	4	19312	MamblycephalaGene07106.gene,MamblycephalaGene11130.gene,MamblycephalaGene07815.gene,MamblycephalaGene11120.gene	--|--|--|--|
GO:0019079	viral genome replication	biological_process	0.034659	0.55883	26	129086	43	19312	MamblycephalaGene14762.gene,MamblycephalaGene09548.gene,MamblycephalaGene21517.gene,MamblycephalaGene06145.gene,MamblycephalaGene06381.gene,MamblycephalaGene12815.gene,MamblycephalaGene17983.gene,MamblycephalaGene19927.gene,MamblycephalaGene09905.gene,MamblycephalaGene04258.gene,MamblycephalaGene10903.gene,MamblycephalaGene14029.gene,MamblycephalaGene22126.gene,MamblycephalaGene01947.gene,Mamblyc…	--|--|--|--|--|--|--|--|--|--|--|--|--|--|--|--|--|--|--|--|--|--|--|--|--|--|
GO:0008047	enzyme activator activity	molecular_function	0.035064	0.56274	59	129086	110	19312	MamblycephalaGene12134.gene,MamblycephalaGene02889.gene,MamblycephalaGene10344.gene,MamblycephalaGene14331.gene,MamblycephalaGene09242.gene,MamblycephalaGene13999.gene,MamblycephalaGene20239.gene,MamblycephalaGene14702.gene,MamblycephalaGene19788.gene,MamblycephalaGene20118.gene,MamblycephalaGene19928.gene,MamblycephalaGene05895.gene,MamblycephalaGene14466.gene,MamblycephalaGene00441.gene,Mamblyc…	--|--|--|--|--|--|--|--|--|--|--|--|--|--|--|--|--|--|--|--|--|--|--|--|--|--|--|--|--|--|--|--|--|--|--|--|--|--|--|--|--|--|--|--|--|--|--|--|--|--|--|--|--|--|--|--|--|--|--|
GO:0005088	Ras guanyl-nucleotide exchange factor activity	molecular_function	0.035419	0.56274	64	129086	118	19312	MamblycephalaGene18025.gene,MamblycephalaGene24065.gene,MamblycephalaGene08792.gene,MamblycephalaGene18549.gene,MamblycephalaGene16803.gene,MamblycephalaGene15914.gene,MamblycephalaGene22866.gene,MamblycephalaGene17243.gene,MamblycephalaGene13701.gene,MamblycephalaGene14705.gene,MamblycephalaGene12759.gene,MamblycephalaGene14903.gene,MamblycephalaGene09935.gene,MamblycephalaGene10126.gene,Mamblyc…	--|--|--|--|--|--|--|--|--|--|--|--|--|--|--|--|--|--|--|--|--|--|--|--|--|--|--|--|--|--|--|--|--|--|--|--|--|--|--|--|--|--|--|--|--|--|--|--|--|--|--|--|--|--|--|--|--|--|--|--|--|--|--|--|
GO:0005089	Rho guanyl-nucleotide exchange factor activity	molecular_function	0.035419	0.56274	64	129086	118	19312	MamblycephalaGene09935.gene,MamblycephalaGene17243.gene,MamblycephalaGene13701.gene,MamblycephalaGene12759.gene,MamblycephalaGene14705.gene,MamblycephalaGene14903.gene,MamblycephalaGene18549.gene,MamblycephalaGene16803.gene,MamblycephalaGene15914.gene,MamblycephalaGene22866.gene,MamblycephalaGene18025.gene,MamblycephalaGene24065.gene,MamblycephalaGene08792.gene,MamblycephalaGene23394.gene,Mamblyc…	--|--|--|--|--|--|--|--|--|--|--|--|--|--|--|--|--|--|--|--|--|--|--|--|--|--|--|--|--|--|--|--|--|--|--|--|--|--|--|--|--|--|--|--|--|--|--|--|--|--|--|--|--|--|--|--|--|--|--|--|--|--|--|--|
GO:0004721	phosphoprotein phosphatase activity	molecular_function	0.035478	0.56274	83	129086	161	19312	MamblycephalaGene17707.gene,MamblycephalaGene13959.gene,MamblycephalaGene18149.gene,MamblycephalaGene01042.gene,MamblycephalaGene14748.gene,MamblycephalaGene22052.gene,MamblycephalaGene13334.gene,MamblycephalaGene07382.gene,MamblycephalaGene03515.gene,MamblycephalaGene15194.gene,MamblycephalaGene14975.gene,MamblycephalaGene20732.gene,MamblycephalaGene09857.gene,MamblycephalaGene10196.gene,Mamblyc…	--|--|--|--|--|--|--|--|--|--|--|--|--|--|--|--|--|--|--|--|--|--|--|--|--|--|--|--|--|--|--|--|--|--|--|--|--|--|--|--|--|--|--|--|--|--|--|--|--|--|--|--|--|--|--|--|--|--|--|--|--|--|--|--|--|--|--|--|--|--|--|--|--|--|--|--|--|--|--|--|--|--|--|
GO:0006520	cellular amino acid metabolic process	biological_process	0.035538	0.56274	161	129086	328	19312	MamblycephalaGene02991.gene,MamblycephalaGene24133.gene,MamblycephalaGene18099.gene,MamblycephalaGene11141.gene,MamblycephalaGene01165.gene,MamblycephalaGene21606.gene,MamblycephalaGene11727.gene,MamblycephalaGene17874.gene,MamblycephalaGene18512.gene,MamblycephalaGene08667.gene,MamblycephalaGene06028.gene,MamblycephalaGene00547.gene,MamblycephalaGene17285.gene,MamblycephalaGene12496.gene,Mamblyc…	--|--|--|--|--|--|--|--|--|--|--|--|--|--|--|--|--|--|--|--|--|--|--|--|--|--|--|--|--|--|--|--|--|--|--|--|--|--|--|--|--|--|--|--|--|--|--|--|--|--|--|--|--|--|--|--|--|--|--|--|--|--|--|--|--|--|--|--|--|--|--|--|--|--|--|--|--|--|--|--|--|--|--|--|--|
GO:0006750	glutathione biosynthetic process	biological_process	0.035663	0.56274	6	129086	7	19312	MamblycephalaGene03243.gene,MamblycephalaGene09129.gene,MamblycephalaGene11141.gene,MamblycephalaGene24398.gene,MamblycephalaGene09119.gene,MamblycephalaGene01943.gene	--|--|--|--|--|--|
GO:0004140	dephospho-CoA kinase activity	molecular_function	0.036012	0.56624	10	129086	14	19312	MamblycephalaGene14117.gene,MamblycephalaGene18115.gene,MamblycephalaGene12824.gene,MamblycephalaGene08508.gene,MamblycephalaGene22010.gene,MamblycephalaGene05700.gene,MamblycephalaGene03352.gene,MamblycephalaGene22958.gene,MamblycephalaGene22934.gene,MamblycephalaGene09257.gene	--|--|--|--|--|--|--|--|--|--|
GO:0000989	transcription factor binding transcription factor activity	molecular_function	0.036815	0.57681	83	129086	164	19312	MamblycephalaGene00042.gene,MamblycephalaGene04904.gene,MamblycephalaGene06295.gene,MamblycephalaGene13025.gene,MamblycephalaGene20053.gene,MamblycephalaGene03294.gene,MamblycephalaGene05496.gene,MamblycephalaGene14981.gene,MamblycephalaGene17774.gene,MamblycephalaGene17900.gene,MamblycephalaGene18328.gene,MamblycephalaGene05476.gene,MamblycephalaGene24200.gene,MamblycephalaGene23737.gene,Mamblyc…	--|--|--|--|--|--|--|--|--|--|--|--|--|--|--|--|--|--|--|--|--|--|--|--|--|--|--|--|--|--|--|--|--|--|--|--|--|--|--|--|--|--|--|--|--|--|--|--|--|--|--|--|--|--|--|--|--|--|--|--|--|--|--|--|--|--|--|--|--|--|--|--|--|--|--|--|--|--|--|--|--|--|--|
GO:0044238	primary metabolic process	biological_process	0.036995	0.57759	3166	129086	7161	19312	MamblycephalaGene09569.gene,MamblycephalaGene00734.gene,MamblycephalaGene12749.gene,MamblycephalaGene05253.gene,MamblycephalaGene03352.gene,MamblycephalaGene09905.gene,MamblycephalaGene09332.gene,MamblycephalaGene16823.gene,MamblycephalaGene08649.gene,Mam
GO:0007265	Ras protein signal transduction	biological_process	0.037448	0.57924	66	129086	121	19312	MamblycephalaGene16441.gene,MamblycephalaGene10478.gene,MamblycephalaGene09143.gene,MamblycephalaGene09129.gene,MamblycephalaGene08962.gene,MamblycephalaGene20104.gene,MamblycephalaGene00698.gene,MamblycephalaGene01691.gene,MamblycephalaGene10090.gene,MamblycephalaGene05800.gene,MamblycephalaGene15997.gene,MamblycephalaGene18668.gene,MamblycephalaGene05954.gene,MamblycephalaGene14512.gene,Mamblyc…	--|--|--|--|--|--|--|--|--|--|--|--|--|--|--|--|--|--|--|--|--|--|--|--|--|--|--|--|--|--|--|--|--|--|--|--|--|--|--|--|--|--|--|--|--|--|--|--|--|--|--|--|--|--|--|--|--|--|--|--|--|--|--|--|--|--|
GO:0046578	regulation of Ras protein signal transduction	biological_process	0.037448	0.57924	66	129086	121	19312	MamblycephalaGene14921.gene,MamblycephalaGene13999.gene,MamblycephalaGene07326.gene,MamblycephalaGene09605.gene,MamblycephalaGene09147.gene,MamblycephalaGene13247.gene,MamblycephalaGene20396.gene,MamblycephalaGene20487.gene,MamblycephalaGene10087.gene,MamblycephalaGene20998.gene,MamblycephalaGene00664.gene,MamblycephalaGene06074.gene,MamblycephalaGene11092.gene,MamblycephalaGene19770.gene,Mamblyc…	--|--|--|--|--|--|--|--|--|--|--|--|--|--|--|--|--|--|--|--|--|--|--|--|--|--|--|--|--|--|--|--|--|--|--|--|--|--|--|--|--|--|--|--|--|--|--|--|--|--|--|--|--|--|--|--|--|--|--|--|--|--|--|--|--|--|
GO:0016887	ATPase activity	molecular_function	0.037493	0.57924	241	129086	503	19312	MamblycephalaGene18534.gene,MamblycephalaGene20924.gene,MamblycephalaGene13876.gene,MamblycephalaGene22424.gene,MamblycephalaGene21536.gene,MamblycephalaGene14162.gene,MamblycephalaGene23103.gene,MamblycephalaGene18509.gene,MamblycephalaGene22172.gene,MamblycephalaGene13294.gene,MamblycephalaGene05380.gene,MamblycephalaGene15064.gene,MamblycephalaGene06280.gene,MamblycephalaGene03632.gene,Mamblyc…	--|--|--|--|--|--|--|--|--|--|--|--|--|--|--|--|--|--|--|--|--|--|--|--|--|--|--|--|--|--|--|--|--|--|--|--|--|--|--|--|--|--|--|--|--|--|--|--|--|--|--|--|--|--|--|--|--|--|--|--|--|--|--|--|--|--|--|--|--|--|--|--|--|--|--|--|--|--|--|--|--|--|--|--|--|
GO:0046034	ATP metabolic process	biological_process	0.037686	0.57999	41	129086	76	19312	MamblycephalaGene06864.gene,MamblycephalaGene05516.gene,MamblycephalaGene24157.gene,MamblycephalaGene01764.gene,MamblycephalaGene12954.gene,MamblycephalaGene14058.gene,MamblycephalaGene06850.gene,MamblycephalaGene08172.gene,MamblycephalaGene10334.gene,MamblycephalaGene17905.gene,MamblycephalaGene07648.gene,MamblycephalaGene20430.gene,MamblycephalaGene14730.gene,MamblycephalaGene13928.gene,Mamblyc…	--|--|--|--|--|--|--|--|--|--|--|--|--|--|--|--|--|--|--|--|--|--|--|--|--|--|--|--|--|--|--|--|--|--|--|--|--|--|--|--|--|
GO:0006112	energy reserve metabolic process	biological_process	0.037803	0.57999	4	129086	4	19312	MamblycephalaGene04690.gene,MamblycephalaGene16648.gene,MamblycephalaGene23898.gene,MamblycephalaGene00573.gene	--|--|--|--|
GO:0065004	protein-DNA complex assembly	biological_process	0.038591	0.58438	42	129086	80	19312	MamblycephalaGene07412.gene,MamblycephalaGene22252.gene,MamblycephalaGene17341.gene,MamblycephalaGene22122.gene,MamblycephalaGene21442.gene,MamblycephalaGene00117.gene,MamblycephalaGene20216.gene,MamblycephalaGene05486.gene,MamblycephalaGene14416.gene,MamblycephalaGene06469.gene,MamblycephalaGene05834.gene,MamblycephalaGene07077.gene,MamblycephalaGene20958.gene,MamblycephalaGene08450.gene,Mamblyc…	--|--|--|--|--|--|--|--|--|--|--|--|--|--|--|--|--|--|--|--|--|--|--|--|--|--|--|--|--|--|--|--|--|--|--|--|--|--|--|--|--|--|
GO:0071824	protein-DNA complex subunit organization	biological_process	0.038591	0.58438	42	129086	80	19312	MamblycephalaGene14416.gene,MamblycephalaGene06469.gene,MamblycephalaGene05834.gene,MamblycephalaGene07412.gene,MamblycephalaGene22252.gene,MamblycephalaGene21442.gene,MamblycephalaGene22122.gene,MamblycephalaGene17341.gene,MamblycephalaGene00117.gene,MamblycephalaGene05486.gene,MamblycephalaGene20216.gene,MamblycephalaGene14865.gene,MamblycephalaGene22071.gene,MamblycephalaGene18931.gene,Mamblyc…	--|--|--|--|--|--|--|--|--|--|--|--|--|--|--|--|--|--|--|--|--|--|--|--|--|--|--|--|--|--|--|--|--|--|--|--|--|--|--|--|--|--|
GO:0001765	membrane raft assembly	biological_process	0.038748	0.58438	7	129086	9	19312	MamblycephalaGene05081.gene,MamblycephalaGene12124.gene,MamblycephalaGene08574.gene,MamblycephalaGene15629.gene,MamblycephalaGene06065.gene,MamblycephalaGene10904.gene,MamblycephalaGene08573.gene	--|--|--|--|--|--|--|
GO:0031579	membrane raft organization	biological_process	0.038748	0.58438	7	129086	9	19312	MamblycephalaGene05081.gene,MamblycephalaGene12124.gene,MamblycephalaGene08574.gene,MamblycephalaGene15629.gene,MamblycephalaGene10904.gene,MamblycephalaGene06065.gene,MamblycephalaGene08573.gene	--|--|--|--|--|--|--|
GO:0070836	caveola assembly	biological_process	0.038748	0.58438	7	129086	9	19312	MamblycephalaGene08573.gene,MamblycephalaGene10904.gene,MamblycephalaGene06065.gene,MamblycephalaGene15629.gene,MamblycephalaGene05081.gene,MamblycephalaGene12124.gene,MamblycephalaGene08574.gene	--|--|--|--|--|--|--|
GO:0030133	transport vesicle	cellular_component	0.039098	0.58766	34	129086	62	19312	MamblycephalaGene10212.gene,MamblycephalaGene14904.gene,MamblycephalaGene10261.gene,MamblycephalaGene20689.gene,MamblycephalaGene02679.gene,MamblycephalaGene13826.gene,MamblycephalaGene20382.gene,MamblycephalaGene18474.gene,MamblycephalaGene19446.gene,MamblycephalaGene19392.gene,MamblycephalaGene05455.gene,MamblycephalaGene08782.gene,MamblycephalaGene10254.gene,MamblycephalaGene14672.gene,Mamblyc…	--|--|--|--|--|--|--|--|--|--|--|--|--|--|--|--|--|--|--|--|--|--|--|--|--|--|--|--|--|--|--|--|--|--|
GO:0044272	sulfur compound biosynthetic process	biological_process	0.040519	0.60696	27	129086	46	19312	MamblycephalaGene03751.gene,MamblycephalaGene20304.gene,MamblycephalaGene11772.gene,MamblycephalaGene20386.gene,MamblycephalaGene18100.gene,MamblycephalaGene12285.gene,MamblycephalaGene23771.gene,MamblycephalaGene18167.gene,MamblycephalaGene03243.gene,MamblycephalaGene11512.gene,MamblycephalaGene17874.gene,MamblycephalaGene11141.gene,MamblycephalaGene04721.gene,MamblycephalaGene10962.gene,Mamblyc…	--|--|--|--|--|--|--|--|--|--|--|--|--|--|--|--|--|--|--|--|--|--|--|--|--|--|--|
GO:0004185	serine-type carboxypeptidase activity	molecular_function	0.040777	0.60877	11	129086	17	19312	MamblycephalaGene10418.gene,MamblycephalaGene23975.gene,MamblycephalaGene19610.gene,MamblycephalaGene11703.gene,MamblycephalaGene15549.gene,MamblycephalaGene02703.gene,MamblycephalaGene05362.gene,MamblycephalaGene18607.gene,MamblycephalaGene12427.gene,MamblycephalaGene12424.gene,MamblycephalaGene19224.gene	--|--|--|--|--|--|--|--|--|--|--|
GO:0016861	intramolecular oxidoreductase activity, interconverting aldoses and ketoses	molecular_function	0.041134	0.61204	10	129086	14	19312	MamblycephalaGene15467.gene,MamblycephalaGene22399.gene,MamblycephalaGene04939.gene,MamblycephalaGene11798.gene,MamblycephalaGene05846.gene,MamblycephalaGene05607.gene,MamblycephalaGene05109.gene,MamblycephalaGene12493.gene,MamblycephalaGene07889.gene,MamblycephalaGene12276.gene	--|--|--|--|--|--|--|--|--|--|
GO:0030029	actin filament-based process	biological_process	0.041579	0.61453	42	129086	77	19312	MamblycephalaGene19046.gene,MamblycephalaGene11247.gene,MamblycephalaGene17535.gene,MamblycephalaGene21280.gene,MamblycephalaGene04667.gene,MamblycephalaGene14975.gene,MamblycephalaGene05713.gene,MamblycephalaGene17456.gene,MamblycephalaGene18956.gene,MamblycephalaGene14325.gene,MamblycephalaGene16854.gene,MamblycephalaGene17073.gene,MamblycephalaGene10142.gene,MamblycephalaGene09826.gene,Mamblyc…	--|--|--|--|--|--|--|--|--|--|--|--|--|--|--|--|--|--|--|--|--|--|--|--|--|--|--|--|--|--|--|--|--|--|--|--|--|--|--|--|--|--|
GO:0030036	actin cytoskeleton organization	biological_process	0.041579	0.61453	42	129086	77	19312	MamblycephalaGene12073.gene,MamblycephalaGene11822.gene,MamblycephalaGene17039.gene,MamblycephalaGene15305.gene,MamblycephalaGene01914.gene,MamblycephalaGene11302.gene,MamblycephalaGene15803.gene,MamblycephalaGene15591.gene,MamblycephalaGene09826.gene,MamblycephalaGene10142.gene,MamblycephalaGene17073.gene,MamblycephalaGene16854.gene,MamblycephalaGene14325.gene,MamblycephalaGene17456.gene,Mamblyc…	--|--|--|--|--|--|--|--|--|--|--|--|--|--|--|--|--|--|--|--|--|--|--|--|--|--|--|--|--|--|--|--|--|--|--|--|--|--|--|--|--|--|
GO:0004672	protein kinase activity	molecular_function	0.041793	0.61565	426	129086	894	19312	MamblycephalaGene17456.gene,MamblycephalaGene11434.gene,MamblycephalaGene08705.gene,MamblycephalaGene08718.gene,MamblycephalaGene14359.gene,MamblycephalaGene13065.gene,MamblycephalaGene13170.gene,MamblycephalaGene18896.gene,MamblycephalaGene13864.gene,MamblycephalaGene14976.gene,MamblycephalaGene12300.gene,MamblycephalaGene12387.gene,MamblycephalaGene08246.gene,MamblycephalaGene13420.gene,Mamblyc…	--|--|--|--|--|--|--|--|--|--|--|--|--|--|--|--|--|--|--|--|--|--|--|--|--|--|--|--|--|--|--|--|--|--|--|--|--|--|--|--|--|--|--|--|--|--|--|--|--|--|--|--|--|--|--|--|--|--|--|--|--|--|--|--|--|--|--|--|--|--|--|--|--|--|--|--|--|--|--|--|--|--|--|--|--|
GO:0008652	cellular amino acid biosynthetic process	biological_process	0.042472	0.62358	68	129086	131	19312	MamblycephalaGene16618.gene,MamblycephalaGene13756.gene,MamblycephalaGene23860.gene,MamblycephalaGene12496.gene,MamblycephalaGene15777.gene,MamblycephalaGene12793.gene,MamblycephalaGene00547.gene,MamblycephalaGene09602.gene,MamblycephalaGene18512.gene,MamblycephalaGene09119.gene,MamblycephalaGene14339.gene,MamblycephalaGene09450.gene,MamblycephalaGene01165.gene,MamblycephalaGene04721.gene,Mamblyc…	--|--|--|--|--|--|--|--|--|--|--|--|--|--|--|--|--|--|--|--|--|--|--|--|--|--|--|--|--|--|--|--|--|--|--|--|--|--|--|--|--|--|--|--|--|--|--|--|--|--|--|--|--|--|--|--|--|--|--|--|--|--|--|--|--|--|--|--|
GO:0019866	organelle inner membrane	cellular_component	0.042767	0.62584	57	129086	110	19312	MamblycephalaGene21697.gene,MamblycephalaGene20430.gene,MamblycephalaGene10334.gene,MamblycephalaGene17905.gene,MamblycephalaGene08172.gene,MamblycephalaGene11663.gene,MamblycephalaGene14058.gene,MamblycephalaGene10466.gene,MamblycephalaGene16849.gene,MamblycephalaGene05493.gene,MamblycephalaGene04846.gene,MamblycephalaGene01764.gene,MamblycephalaGene04703.gene,MamblycephalaGene02709.gene,Mamblyc…	--|--|--|--|--|--|--|--|--|--|--|--|--|--|--|--|--|--|--|--|--|--|--|--|--|--|--|--|--|--|--|--|--|--|--|--|--|--|--|--|--|--|--|--|--|--|--|--|--|--|--|--|--|--|--|--|--|
GO:0005784	Sec61 translocon complex	cellular_component	0.04326	0.62891	5	129086	6	19312	MamblycephalaGene18455.gene,MamblycephalaGene19229.gene,MamblycephalaGene10713.gene,MamblycephalaGene11979.gene,MamblycephalaGene08676.gene	--|--|--|--|--|
GO:0071256	translocon complex	cellular_component	0.04326	0.62891	5	129086	6	19312	MamblycephalaGene08676.gene,MamblycephalaGene11979.gene,MamblycephalaGene10713.gene,MamblycephalaGene18455.gene,MamblycephalaGene19229.gene	--|--|--|--|--|
GO:0044281	small molecule metabolic process	biological_process	0.043817	0.63459	406	129086	867	19312	MamblycephalaGene14866.gene,MamblycephalaGene14112.gene,MamblycephalaGene00674.gene,MamblycephalaGene11027.gene,MamblycephalaGene10904.gene,MamblycephalaGene24398.gene,MamblycephalaGene10074.gene,MamblycephalaGene14058.gene,MamblycephalaGene09061.gene,MamblycephalaGene00839.gene,MamblycephalaGene20430.gene,MamblycephalaGene07846.gene,MamblycephalaGene07513.gene,MamblycephalaGene20985.gene,Mamblyc…	--|--|--|--|--|--|--|--|--|--|--|--|--|--|--|--|--|--|--|--|--|--|--|--|--|--|--|--|--|--|--|--|--|--|--|--|--|--|--|--|--|--|--|--|--|--|--|--|--|--|--|--|--|--|--|--|--|--|--|--|--|--|--|--|--|--|--|--|--|--|--|--|--|--|--|--|--|--|--|--|--|--|--|--|--|
GO:0004363	glutathione synthase activity	molecular_function	0.043937	0.63459	4	129086	4	19312	MamblycephalaGene09129.gene,MamblycephalaGene24398.gene,MamblycephalaGene09119.gene,MamblycephalaGene01943.gene	--|--|--|--|
GO:0005740	mitochondrial envelope	cellular_component	0.044231	0.63675	107	129086	218	19312	MamblycephalaGene05493.gene,MamblycephalaGene10466.gene,MamblycephalaGene14058.gene,MamblycephalaGene12408.gene,MamblycephalaGene17905.gene,MamblycephalaGene10334.gene,MamblycephalaGene15069.gene,MamblycephalaGene20430.gene,MamblycephalaGene24157.gene,MamblycephalaGene01764.gene,MamblycephalaGene11499.gene,MamblycephalaGene04846.gene,MamblycephalaGene13108.gene,MamblycephalaGene09381.gene,Mamblyc…	--|--|--|--|--|--|--|--|--|--|--|--|--|--|--|--|--|--|--|--|--|--|--|--|--|--|--|--|--|--|--|--|--|--|--|--|--|--|--|--|--|--|--|--|--|--|--|--|--|--|--|--|--|--|--|--|--|--|--|--|--|--|--|--|--|--|--|--|--|--|--|--|--|--|--|--|--|--|--|--|--|--|--|--|--|
GO:0034450	ubiquitin-ubiquitin ligase activity	molecular_function	0.044599	0.63758	4	129086	4	19312	MamblycephalaGene02586.gene,MamblycephalaGene00390.gene,MamblycephalaGene20533.gene,MamblycephalaGene18347.gene	--|--|--|--|
GO:0042168	heme metabolic process	biological_process	0.044724	0.63758	17	129086	27	19312	MamblycephalaGene04589.gene,MamblycephalaGene20604.gene,MamblycephalaGene18729.gene,MamblycephalaGene11003.gene,MamblycephalaGene16179.gene,MamblycephalaGene20789.gene,MamblycephalaGene01894.gene,MamblycephalaGene04676.gene,MamblycephalaGene14795.gene,MamblycephalaGene20689.gene,MamblycephalaGene09197.gene,MamblycephalaGene02922.gene,MamblycephalaGene15326.gene,MamblycephalaGene07116.gene,Mamblyc…	--|--|--|--|--|--|--|--|--|--|--|--|--|--|--|--|--|
GO:0032780	negative regulation of ATPase activity	biological_process	0.044989	0.63758	5	129086	6	19312	MamblycephalaGene03118.gene,MamblycephalaGene09905.gene,MamblycephalaGene19181.gene,MamblycephalaGene13728.gene,MamblycephalaGene01098.gene	--|--|--|--|--|
GO:0043462	regulation of ATPase activity	biological_process	0.044989	0.63758	5	129086	6	19312	MamblycephalaGene19181.gene,MamblycephalaGene13728.gene,MamblycephalaGene01098.gene,MamblycephalaGene03118.gene,MamblycephalaGene09905.gene	--|--|--|--|--|
GO:0051336	regulation of hydrolase activity	biological_process	0.045089	0.63758	30	129086	53	19312	MamblycephalaGene11623.gene,MamblycephalaGene03038.gene,MamblycephalaGene19542.gene,MamblycephalaGene03118.gene,MamblycephalaGene18031.gene,MamblycephalaGene18842.gene,MamblycephalaGene13754.gene,MamblycephalaGene13293.gene,MamblycephalaGene01656.gene,MamblycephalaGene06382.gene,MamblycephalaGene20628.gene,MamblycephalaGene16365.gene,MamblycephalaGene04888.gene,MamblycephalaGene19211.gene,Mamblyc…	--|--|--|--|--|--|--|--|--|--|--|--|--|--|--|--|--|--|--|--|--|--|--|--|--|--|--|--|--|--|
GO:0003712	transcription cofactor activity	molecular_function	0.045279	0.63758	81	129086	161	19312	MamblycephalaGene15119.gene,MamblycephalaGene06148.gene,MamblycephalaGene20873.gene,MamblycephalaGene14091.gene,MamblycephalaGene03228.gene,MamblycephalaGene16036.gene,MamblycephalaGene17067.gene,MamblycephalaGene06659.gene,MamblycephalaGene04889.gene,MamblycephalaGene01318.gene,MamblycephalaGene21272.gene,MamblycephalaGene04101.gene,MamblycephalaGene22071.gene,MamblycephalaGene08078.gene,Mamblyc…	--|--|--|--|--|--|--|--|--|--|--|--|--|--|--|--|--|--|--|--|--|--|--|--|--|--|--|--|--|--|--|--|--|--|--|--|--|--|--|--|--|--|--|--|--|--|--|--|--|--|--|--|--|--|--|--|--|--|--|--|--|--|--|--|--|--|--|--|--|--|--|--|--|--|--|--|--|--|--|--|--|
GO:0008452	RNA ligase activity	molecular_function	0.045525	0.63758	4	129086	4	19312	MamblycephalaGene04561.gene,MamblycephalaGene08082.gene,MamblycephalaGene15023.gene,MamblycephalaGene12691.gene	--|--|--|--|
GO:0032786	positive regulation of DNA-dependent transcription, elongation	biological_process	0.047108	0.63758	12	129086	18	19312	MamblycephalaGene20539.gene,MamblycephalaGene12463.gene,MamblycephalaGene19649.gene,MamblycephalaGene09814.gene,MamblycephalaGene01412.gene,MamblycephalaGene10524.gene,MamblycephalaGene23676.gene,MamblycephalaGene20373.gene,MamblycephalaGene02093.gene,MamblycephalaGene11338.gene,MamblycephalaGene02604.gene,MamblycephalaGene08021.gene	--|--|--|--|--|--|--|--|--|--|--|--|
GO:0032968	positive regulation of transcription elongation from RNA polymerase II promoter	biological_process	0.047108	0.63758	12	129086	18	19312	MamblycephalaGene23676.gene,MamblycephalaGene20373.gene,MamblycephalaGene02604.gene,MamblycephalaGene11338.gene,MamblycephalaGene02093.gene,MamblycephalaGene08021.gene,MamblycephalaGene12463.gene,MamblycephalaGene20539.gene,MamblycephalaGene19649.gene,MamblycephalaGene01412.gene,MamblycephalaGene09814.gene,MamblycephalaGene10524.gene	--|--|--|--|--|--|--|--|--|--|--|--|
GO:0034243	regulation of transcription elongation from RNA polymerase II promoter	biological_process	0.047108	0.63758	12	129086	18	19312	MamblycephalaGene19649.gene,MamblycephalaGene20539.gene,MamblycephalaGene12463.gene,MamblycephalaGene10524.gene,MamblycephalaGene09814.gene,MamblycephalaGene01412.gene,MamblycephalaGene20373.gene,MamblycephalaGene23676.gene,MamblycephalaGene08021.gene,MamblycephalaGene02093.gene,MamblycephalaGene11338.gene,MamblycephalaGene02604.gene	--|--|--|--|--|--|--|--|--|--|--|--|
GO:0004512	inositol-3-phosphate synthase activity	molecular_function	0.047139	0.63758	5	129086	6	19312	MamblycephalaGene20110.gene,MamblycephalaGene19260.gene,MamblycephalaGene05164.gene,MamblycephalaGene06285.gene,MamblycephalaGene19528.gene	--|--|--|--|--|
GO:0006021	inositol biosynthetic process	biological_process	0.047139	0.63758	5	129086	6	19312	MamblycephalaGene19260.gene,MamblycephalaGene19528.gene,MamblycephalaGene05164.gene,MamblycephalaGene06285.gene,MamblycephalaGene20110.gene	--|--|--|--|--|
GO:0046173	polyol biosynthetic process	biological_process	0.047139	0.63758	5	129086	6	19312	MamblycephalaGene20110.gene,MamblycephalaGene19260.gene,MamblycephalaGene06285.gene,MamblycephalaGene05164.gene,MamblycephalaGene19528.gene	--|--|--|--|--|
GO:0016671	oxidoreductase activity, acting on a sulfur group of donors, disulfide as acceptor	molecular_function	0.048125	0.63758	9	129086	13	19312	MamblycephalaGene00253.gene,MamblycephalaGene04884.gene,MamblycephalaGene08891.gene,MamblycephalaGene16380.gene,MamblycephalaGene09546.gene,MamblycephalaGene21845.gene,MamblycephalaGene07501.gene,MamblycephalaGene13266.gene,MamblycephalaGene20713.gene	--|--|--|--|--|--|--|--|--|
GO:0005544	calcium-dependent phospholipid binding	molecular_function	0.048397	0.63758	11	129086	16	19312	MamblycephalaGene02536.gene,MamblycephalaGene21860.gene,MamblycephalaGene07537.gene,MamblycephalaGene12248.gene,MamblycephalaGene05959.gene,MamblycephalaGene10838.gene,MamblycephalaGene20691.gene,MamblycephalaGene21388.gene,MamblycephalaGene03348.gene,MamblycephalaGene17854.gene,MamblycephalaGene09159.gene	--|--|--|--|--|--|--|--|--|--|--|
GO:0006405	RNA export from nucleus	biological_process	0.0486	0.63758	14	129086	22	19312	MamblycephalaGene18720.gene,MamblycephalaGene21209.gene,MamblycephalaGene22613.gene,MamblycephalaGene14252.gene,MamblycephalaGene04771.gene,MamblycephalaGene12583.gene,MamblycephalaGene20416.gene,MamblycephalaGene16323.gene,MamblycephalaGene17686.gene,MamblycephalaGene15258.gene,MamblycephalaGene17182.gene,MamblycephalaGene17171.gene,MamblycephalaGene07705.gene,MamblycephalaGene20028.gene	--|--|--|--|--|--|--|--|--|--|--|--|--|--|
GO:0051168	nuclear export	biological_process	0.0486	0.63758	14	129086	22	19312	MamblycephalaGene12583.gene,MamblycephalaGene04771.gene,MamblycephalaGene14252.gene,MamblycephalaGene18720.gene,MamblycephalaGene21209.gene,MamblycephalaGene22613.gene,MamblycephalaGene17171.gene,MamblycephalaGene07705.gene,MamblycephalaGene20028.gene,MamblycephalaGene17182.gene,MamblycephalaGene15258.gene,MamblycephalaGene17686.gene,MamblycephalaGene16323.gene,MamblycephalaGene20416.gene	--|--|--|--|--|--|--|--|--|--|--|--|--|--|
GO:0006518	peptide metabolic process	biological_process	0.048657	0.63758	33	129086	59	19312	MamblycephalaGene06239.gene,MamblycephalaGene14489.gene,MamblycephalaGene02832.gene,MamblycephalaGene09119.gene,MamblycephalaGene24041.gene,MamblycephalaGene14880.gene,MamblycephalaGene11141.gene,MamblycephalaGene17183.gene,MamblycephalaGene21229.gene,MamblycephalaGene16291.gene,MamblycephalaGene01943.gene,MamblycephalaGene10115.gene,MamblycephalaGene18363.gene,MamblycephalaGene05339.gene,Mamblyc…	--|--|--|--|--|--|--|--|--|--|--|--|--|--|--|--|--|--|--|--|--|--|--|--|--|--|--|--|--|--|--|--|--|
GO:0005912	adherens junction	cellular_component	0.048753	0.63758	8	129086	11	19312	MamblycephalaGene21821.gene,MamblycephalaGene23737.gene,MamblycephalaGene18473.gene,MamblycephalaGene19085.gene,MamblycephalaGene12229.gene,MamblycephalaGene14984.gene,MamblycephalaGene06491.gene,MamblycephalaGene11631.gene	--|--|--|--|--|--|--|--|
GO:0005924	cell-substrate adherens junction	cellular_component	0.048753	0.63758	8	129086	11	19312	MamblycephalaGene21821.gene,MamblycephalaGene23737.gene,MamblycephalaGene14984.gene,MamblycephalaGene19085.gene,MamblycephalaGene12229.gene,MamblycephalaGene18473.gene,MamblycephalaGene06491.gene,MamblycephalaGene11631.gene	--|--|--|--|--|--|--|--|
GO:0005925	focal adhesion	cellular_component	0.048753	0.63758	8	129086	11	19312	MamblycephalaGene23737.gene,MamblycephalaGene21821.gene,MamblycephalaGene11631.gene,MamblycephalaGene06491.gene,MamblycephalaGene18473.gene,MamblycephalaGene19085.gene,MamblycephalaGene14984.gene,MamblycephalaGene12229.gene	--|--|--|--|--|--|--|--|
GO:0030055	cell-substrate junction	cellular_component	0.048753	0.63758	8	129086	11	19312	MamblycephalaGene23737.gene,MamblycephalaGene21821.gene,MamblycephalaGene11631.gene,MamblycephalaGene06491.gene,MamblycephalaGene19085.gene,MamblycephalaGene12229.gene,MamblycephalaGene14984.gene,MamblycephalaGene18473.gene	--|--|--|--|--|--|--|--|
GO:0070161	anchoring junction	cellular_component	0.048753	0.63758	8	129086	11	19312	MamblycephalaGene18473.gene,MamblycephalaGene12229.gene,MamblycephalaGene14984.gene,MamblycephalaGene19085.gene,MamblycephalaGene11631.gene,MamblycephalaGene06491.gene,MamblycephalaGene21821.gene,MamblycephalaGene23737.gene	--|--|--|--|--|--|--|--|
GO:0043021	ribonucleoprotein complex binding	molecular_function	0.049135	0.63758	14	129086	22	19312	MamblycephalaGene17439.gene,MamblycephalaGene05226.gene,MamblycephalaGene10172.gene,MamblycephalaGene08009.gene,MamblycephalaGene00649.gene,MamblycephalaGene21669.gene,MamblycephalaGene14826.gene,MamblycephalaGene04853.gene,MamblycephalaGene08641.gene,MamblycephalaGene00925.gene,MamblycephalaGene07154.gene,MamblycephalaGene13126.gene,MamblycephalaGene17082.gene,MamblycephalaGene09562.gene	--|--|--|--|--|--|--|--|--|--|--|--|--|--|
GO:0006152	purine nucleoside catabolic process	biological_process	0.049465	0.63758	14	129086	21	19312	MamblycephalaGene18314.gene,MamblycephalaGene10538.gene,MamblycephalaGene20598.gene,MamblycephalaGene11623.gene,MamblycephalaGene03038.gene,MamblycephalaGene13293.gene,MamblycephalaGene18031.gene,MamblycephalaGene16630.gene,MamblycephalaGene06382.gene,MamblycephalaGene10433.gene,MamblycephalaGene01656.gene,MamblycephalaGene08482.gene,MamblycephalaGene08243.gene,MamblycephalaGene10629.gene	--|--|--|--|--|--|--|--|--|--|--|--|--|--|
GO:0006184	GTP catabolic process	biological_process	0.049465	0.63758	14	129086	21	19312	MamblycephalaGene06382.gene,MamblycephalaGene01656.gene,MamblycephalaGene10433.gene,MamblycephalaGene08482.gene,MamblycephalaGene08243.gene,MamblycephalaGene10629.gene,MamblycephalaGene18314.gene,MamblycephalaGene20598.gene,MamblycephalaGene10538.gene,MamblycephalaGene03038.gene,MamblycephalaGene11623.gene,MamblycephalaGene13293.gene,MamblycephalaGene18031.gene,MamblycephalaGene16630.gene	--|--|--|--|--|--|--|--|--|--|--|--|--|--|
GO:0009143	nucleoside triphosphate catabolic process	biological_process	0.049465	0.63758	14	129086	21	19312	MamblycephalaGene10538.gene,MamblycephalaGene20598.gene,MamblycephalaGene18314.gene,MamblycephalaGene03038.gene,MamblycephalaGene11623.gene,MamblycephalaGene13293.gene,MamblycephalaGene18031.gene,MamblycephalaGene16630.gene,MamblycephalaGene08482.gene,MamblycephalaGene10433.gene,MamblycephalaGene06382.gene,MamblycephalaGene01656.gene,MamblycephalaGene10629.gene,MamblycephalaGene08243.gene	--|--|--|--|--|--|--|--|--|--|--|--|--|--|
GO:0009146	purine nucleoside triphosphate catabolic process	biological_process	0.049465	0.63758	14	129086	21	19312	MamblycephalaGene11623.gene,MamblycephalaGene03038.gene,MamblycephalaGene18314.gene,MamblycephalaGene20598.gene,MamblycephalaGene10538.gene,MamblycephalaGene18031.gene,MamblycephalaGene16630.gene,MamblycephalaGene13293.gene,MamblycephalaGene01656.gene,MamblycephalaGene06382.gene,MamblycephalaGene10433.gene,MamblycephalaGene08482.gene,MamblycephalaGene08243.gene,MamblycephalaGene10629.gene	--|--|--|--|--|--|--|--|--|--|--|--|--|--|
GO:0009154	purine ribonucleotide catabolic process	biological_process	0.049465	0.63758	14	129086	21	19312	MamblycephalaGene08482.gene,MamblycephalaGene06382.gene,MamblycephalaGene01656.gene,MamblycephalaGene10433.gene,MamblycephalaGene10629.gene,MamblycephalaGene08243.gene,MamblycephalaGene03038.gene,MamblycephalaGene11623.gene,MamblycephalaGene10538.gene,MamblycephalaGene20598.gene,MamblycephalaGene18314.gene,MamblycephalaGene16630.gene,MamblycephalaGene18031.gene,MamblycephalaGene13293.gene	--|--|--|--|--|--|--|--|--|--|--|--|--|--|
GO:0009203	ribonucleoside triphosphate catabolic process	biological_process	0.049465	0.63758	14	129086	21	19312	MamblycephalaGene11623.gene,MamblycephalaGene03038.gene,MamblycephalaGene20598.gene,MamblycephalaGene10538.gene,MamblycephalaGene18314.gene,MamblycephalaGene16630.gene,MamblycephalaGene18031.gene,MamblycephalaGene13293.gene,MamblycephalaGene08482.gene,MamblycephalaGene06382.gene,MamblycephalaGene10433.gene,MamblycephalaGene01656.gene,MamblycephalaGene08243.gene,MamblycephalaGene10629.gene	--|--|--|--|--|--|--|--|--|--|--|--|--|--|
GO:0009207	purine ribonucleoside triphosphate catabolic process	biological_process	0.049465	0.63758	14	129086	21	19312	MamblycephalaGene08243.gene,MamblycephalaGene10629.gene,MamblycephalaGene08482.gene,MamblycephalaGene06382.gene,MamblycephalaGene01656.gene,MamblycephalaGene10433.gene,MamblycephalaGene16630.gene,MamblycephalaGene18031.gene,MamblycephalaGene13293.gene,MamblycephalaGene11623.gene,MamblycephalaGene03038.gene,MamblycephalaGene20598.gene,MamblycephalaGene10538.gene,MamblycephalaGene18314.gene	--|--|--|--|--|--|--|--|--|--|--|--|--|--|
GO:0009261	ribonucleotide catabolic process	biological_process	0.049465	0.63758	14	129086	21	19312	MamblycephalaGene18031.gene,MamblycephalaGene16630.gene,MamblycephalaGene13293.gene,MamblycephalaGene11623.gene,MamblycephalaGene03038.gene,MamblycephalaGene18314.gene,MamblycephalaGene20598.gene,MamblycephalaGene10538.gene,MamblycephalaGene10629.gene,MamblycephalaGene08243.gene,MamblycephalaGene06382.gene,MamblycephalaGene10433.gene,MamblycephalaGene01656.gene,MamblycephalaGene08482.gene	--|--|--|--|--|--|--|--|--|--|--|--|--|--|
GO:0033124	regulation of GTP catabolic process	biological_process	0.049465	0.63758	14	129086	21	19312	MamblycephalaGene13293.gene,MamblycephalaGene18031.gene,MamblycephalaGene16630.gene,MamblycephalaGene20598.gene,MamblycephalaGene10538.gene,MamblycephalaGene18314.gene,MamblycephalaGene03038.gene,MamblycephalaGene11623.gene,MamblycephalaGene08243.gene,MamblycephalaGene10629.gene,MamblycephalaGene08482.gene,MamblycephalaGene06382.gene,MamblycephalaGene01656.gene,MamblycephalaGene10433.gene	--|--|--|--|--|--|--|--|--|--|--|--|--|--|
GO:0043087	regulation of GTPase activity	biological_process	0.049465	0.63758	14	129086	21	19312	MamblycephalaGene08482.gene,MamblycephalaGene06382.gene,MamblycephalaGene10433.gene,MamblycephalaGene01656.gene,MamblycephalaGene10629.gene,MamblycephalaGene08243.gene,MamblycephalaGene10538.gene,MamblycephalaGene20598.gene,MamblycephalaGene18314.gene,MamblycephalaGene11623.gene,MamblycephalaGene03038.gene,MamblycephalaGene13293.gene,MamblycephalaGene16630.gene,MamblycephalaGene18031.gene	--|--|--|--|--|--|--|--|--|--|--|--|--|--|
GO:0046130	purine ribonucleoside catabolic process	biological_process	0.049465	0.63758	14	129086	21	19312	MamblycephalaGene10629.gene,MamblycephalaGene08243.gene,MamblycephalaGene08482.gene,MamblycephalaGene06382.gene,MamblycephalaGene10433.gene,MamblycephalaGene01656.gene,MamblycephalaGene18031.gene,MamblycephalaGene16630.gene,MamblycephalaGene13293.gene,MamblycephalaGene11623.gene,MamblycephalaGene03038.gene,MamblycephalaGene10538.gene,MamblycephalaGene20598.gene,MamblycephalaGene18314.gene	--|--|--|--|--|--|--|--|--|--|--|--|--|--|
GO:1901069	guanosine-containing compound catabolic process	biological_process	0.049465	0.63758	14	129086	21	19312	MamblycephalaGene18314.gene,MamblycephalaGene20598.gene,MamblycephalaGene10538.gene,MamblycephalaGene03038.gene,MamblycephalaGene11623.gene,MamblycephalaGene13293.gene,MamblycephalaGene16630.gene,MamblycephalaGene18031.gene,MamblycephalaGene01656.gene,MamblycephalaGene06382.gene,MamblycephalaGene10433.gene,MamblycephalaGene08482.gene,MamblycephalaGene10629.gene,MamblycephalaGene08243.gene	--|--|--|--|--|--|--|--|--|--|--|--|--|--|
GO:0016051	carbohydrate biosynthetic process	biological_process	0.049913	0.64149	35	129086	64	19312	MamblycephalaGene01194.gene,MamblycephalaGene16648.gene,MamblycephalaGene18502.gene,MamblycephalaGene05164.gene,MamblycephalaGene00573.gene,MamblycephalaGene22399.gene,MamblycephalaGene14747.gene,MamblycephalaGene17552.gene,MamblycephalaGene03812.gene,MamblycephalaGene15945.gene,MamblycephalaGene13081.gene,MamblycephalaGene12276.gene,MamblycephalaGene16202.gene,MamblycephalaGene20862.gene,Mamblyc…	--|--|--|--|--|--|--|--|--|--|--|--|--|--|--|--|--|--|--|--|--|--|--|--|--|--|--|--|--|--|--|--|--|--|--|
GO:0004601	peroxidase activity	molecular_function	0.050961	0.64473	11	129086	17	19312	MamblycephalaGene18974.gene,MamblycephalaGene08131.gene,MamblycephalaGene05034.gene,MamblycephalaGene14109.gene,MamblycephalaGene07278.gene,MamblycephalaGene15634.gene,MamblycephalaGene18061.gene,MamblycephalaGene02416.gene,MamblycephalaGene12129.gene,MamblycephalaGene22242.gene,MamblycephalaGene12968.gene	--|--|--|--|--|--|--|--|--|--|--|
GO:0016684	oxidoreductase activity, acting on peroxide as acceptor	molecular_function	0.050961	0.64473	11	129086	17	19312	MamblycephalaGene14109.gene,MamblycephalaGene15634.gene,MamblycephalaGene07278.gene,MamblycephalaGene05034.gene,MamblycephalaGene08131.gene,MamblycephalaGene18974.gene,MamblycephalaGene22242.gene,MamblycephalaGene12968.gene,MamblycephalaGene12129.gene,MamblycephalaGene18061.gene,MamblycephalaGene02416.gene	--|--|--|--|--|--|--|--|--|--|--|
GO:0001871	pattern binding	molecular_function	0.051093	0.64473	23	129086	41	19312	MamblycephalaGene16109.gene,MamblycephalaGene09148.gene,MamblycephalaGene23145.gene,MamblycephalaGene22322.gene,MamblycephalaGene12883.gene,MamblycephalaGene05072.gene,MamblycephalaGene11106.gene,MamblycephalaGene10883.gene,MamblycephalaGene19144.gene,MamblycephalaGene14928.gene,MamblycephalaGene09835.gene,MamblycephalaGene02350.gene,MamblycephalaGene07451.gene,MamblycephalaGene07361.gene,Mamblyc…	--|--|--|--|--|--|--|--|--|--|--|--|--|--|--|--|--|--|--|--|--|--|--|
GO:0030247	polysaccharide binding	molecular_function	0.051093	0.64473	23	129086	41	19312	MamblycephalaGene19144.gene,MamblycephalaGene10883.gene,MamblycephalaGene14928.gene,MamblycephalaGene09835.gene,MamblycephalaGene22322.gene,MamblycephalaGene09148.gene,MamblycephalaGene16109.gene,MamblycephalaGene23145.gene,MamblycephalaGene11106.gene,MamblycephalaGene12883.gene,MamblycephalaGene05072.gene,MamblycephalaGene13417.gene,MamblycephalaGene08972.gene,MamblycephalaGene14705.gene,Mamblyc…	--|--|--|--|--|--|--|--|--|--|--|--|--|--|--|--|--|--|--|--|--|--|--|
GO:0072329	monocarboxylic acid catabolic process	biological_process	0.051146	0.64473	7	129086	9	19312	MamblycephalaGene21100.gene,MamblycephalaGene18901.gene,MamblycephalaGene05152.gene,MamblycephalaGene12105.gene,MamblycephalaGene13697.gene,MamblycephalaGene21668.gene,MamblycephalaGene16323.gene	--|--|--|--|--|--|--|
GO:0015985	energy coupled proton transport, down electrochemical gradient	biological_process	0.05126	0.64473	35	129086	65	19312	MamblycephalaGene13928.gene,MamblycephalaGene14730.gene,MamblycephalaGene18007.gene,MamblycephalaGene14866.gene,MamblycephalaGene20382.gene,MamblycephalaGene09130.gene,MamblycephalaGene01764.gene,MamblycephalaGene12954.gene,MamblycephalaGene24157.gene,MamblycephalaGene05516.gene,MamblycephalaGene10334.gene,MamblycephalaGene17905.gene,MamblycephalaGene08172.gene,MamblycephalaGene06850.gene,Mamblyc…	--|--|--|--|--|--|--|--|--|--|--|--|--|--|--|--|--|--|--|--|--|--|--|--|--|--|--|--|--|--|--|--|--|--|--|
GO:0015986	ATP synthesis coupled proton transport	biological_process	0.05126	0.64473	35	129086	65	19312	MamblycephalaGene14730.gene,MamblycephalaGene13928.gene,MamblycephalaGene18007.gene,MamblycephalaGene14866.gene,MamblycephalaGene20382.gene,MamblycephalaGene09130.gene,MamblycephalaGene05516.gene,MamblycephalaGene01764.gene,MamblycephalaGene12954.gene,MamblycephalaGene24157.gene,MamblycephalaGene06850.gene,MamblycephalaGene14058.gene,MamblycephalaGene17905.gene,MamblycephalaGene10334.gene,Mamblyc…	--|--|--|--|--|--|--|--|--|--|--|--|--|--|--|--|--|--|--|--|--|--|--|--|--|--|--|--|--|--|--|--|--|--|--|
GO:0043022	ribosome binding	molecular_function	0.051328	0.64473	5	129086	6	19312	MamblycephalaGene21669.gene,MamblycephalaGene17439.gene,MamblycephalaGene14826.gene,MamblycephalaGene10172.gene,MamblycephalaGene17082.gene	--|--|--|--|--|
GO:0004175	endopeptidase activity	molecular_function	0.051681	0.64732	327	129086	700	19312	MamblycephalaGene00075.gene,MamblycephalaGene05414.gene,MamblycephalaGene04346.gene,MamblycephalaGene22126.gene,MamblycephalaGene07015.gene,MamblycephalaGene01773.gene,MamblycephalaGene02547.gene,MamblycephalaGene13770.gene,MamblycephalaGene11122.gene,MamblycephalaGene02922.gene,MamblycephalaGene12682.gene,MamblycephalaGene05985.gene,MamblycephalaGene06284.gene,MamblycephalaGene15626.gene,Mamblyc…	--|--|--|--|--|--|--|--|--|--|--|--|--|--|--|--|--|--|--|--|--|--|--|--|--|--|--|--|--|--|--|--|--|--|--|--|--|--|--|--|--|--|--|--|--|--|--|--|--|--|--|--|--|--|--|--|--|--|--|--|--|--|--|--|--|--|--|--|--|--|--|--|--|--|--|--|--|--|--|--|--|--|--|--|--|
GO:0005743	mitochondrial inner membrane	cellular_component	0.053015	0.65208	54	129086	105	19312	MamblycephalaGene13108.gene,MamblycephalaGene09130.gene,MamblycephalaGene14866.gene,MamblycephalaGene18007.gene,MamblycephalaGene09826.gene,MamblycephalaGene01995.gene,MamblycephalaGene07803.gene,MamblycephalaGene16099.gene,MamblycephalaGene13928.gene,MamblycephalaGene10466.gene,MamblycephalaGene14058.gene,MamblycephalaGene16849.gene,MamblycephalaGene05493.gene,MamblycephalaGene11663.gene,Mamblyc…	--|--|--|--|--|--|--|--|--|--|--|--|--|--|--|--|--|--|--|--|--|--|--|--|--|--|--|--|--|--|--|--|--|--|--|--|--|--|--|--|--|--|--|--|--|--|--|--|--|--|--|--|--|--|
GO:0009164	nucleoside catabolic process	biological_process	0.053462	0.65208	16	129086	25	19312	MamblycephalaGene13293.gene,MamblycephalaGene18031.gene,MamblycephalaGene11623.gene,MamblycephalaGene03038.gene,MamblycephalaGene23100.gene,MamblycephalaGene10629.gene,MamblycephalaGene08243.gene,MamblycephalaGene06382.gene,MamblycephalaGene01656.gene,MamblycephalaGene16630.gene,MamblycephalaGene18314.gene,MamblycephalaGene10538.gene,MamblycephalaGene20598.gene,MamblycephalaGene10433.gene,Mamblyc…	--|--|--|--|--|--|--|--|--|--|--|--|--|--|--|--|
GO:0042454	ribonucleoside catabolic process	biological_process	0.053462	0.65208	16	129086	25	19312	MamblycephalaGene11623.gene,MamblycephalaGene03038.gene,MamblycephalaGene18031.gene,MamblycephalaGene13293.gene,MamblycephalaGene06382.gene,MamblycephalaGene01656.gene,MamblycephalaGene23100.gene,MamblycephalaGene08243.gene,MamblycephalaGene10629.gene,MamblycephalaGene18314.gene,MamblycephalaGene20598.gene,MamblycephalaGene10538.gene,MamblycephalaGene16630.gene,MamblycephalaGene00674.gene,Mamblyc…	--|--|--|--|--|--|--|--|--|--|--|--|--|--|--|--|
GO:1901658	glycosyl compound catabolic process	biological_process	0.053462	0.65208	16	129086	25	19312	MamblycephalaGene18314.gene,MamblycephalaGene20598.gene,MamblycephalaGene10538.gene,MamblycephalaGene16630.gene,MamblycephalaGene00674.gene,MamblycephalaGene10433.gene,MamblycephalaGene08482.gene,MamblycephalaGene03038.gene,MamblycephalaGene11623.gene,MamblycephalaGene13293.gene,MamblycephalaGene18031.gene,MamblycephalaGene06382.gene,MamblycephalaGene01656.gene,MamblycephalaGene23100.gene,Mamblyc…	--|--|--|--|--|--|--|--|--|--|--|--|--|--|--|--|
GO:0045259	proton-transporting ATP synthase complex	cellular_component	0.053508	0.65208	34	129086	63	19312	MamblycephalaGene09130.gene,MamblycephalaGene20382.gene,MamblycephalaGene14866.gene,MamblycephalaGene18007.gene,MamblycephalaGene13928.gene,MamblycephalaGene14730.gene,MamblycephalaGene08172.gene,MamblycephalaGene10334.gene,MamblycephalaGene17905.gene,MamblycephalaGene20430.gene,MamblycephalaGene14058.gene,MamblycephalaGene06850.gene,MamblycephalaGene24157.gene,MamblycephalaGene12954.gene,Mamblyc…	--|--|--|--|--|--|--|--|--|--|--|--|--|--|--|--|--|--|--|--|--|--|--|--|--|--|--|--|--|--|--|--|--|--|
GO:0016054	organic acid catabolic process	biological_process	0.053853	0.65208	19	129086	31	19312	MamblycephalaGene13697.gene,MamblycephalaGene18554.gene,MamblycephalaGene16323.gene,MamblycephalaGene21668.gene,MamblycephalaGene17750.gene,MamblycephalaGene21100.gene,MamblycephalaGene12105.gene,MamblycephalaGene14947.gene,MamblycephalaGene14058.gene,MamblycephalaGene20869.gene,MamblycephalaGene13218.gene,MamblycephalaGene23122.gene,MamblycephalaGene05152.gene,MamblycephalaGene02723.gene,Mamblyc…	--|--|--|--|--|--|--|--|--|--|--|--|--|--|--|--|--|--|--|
GO:0046395	carboxylic acid catabolic process	biological_process	0.053853	0.65208	19	129086	31	19312	MamblycephalaGene11233.gene,MamblycephalaGene18901.gene,MamblycephalaGene15953.gene,MamblycephalaGene24133.gene,MamblycephalaGene21734.gene,MamblycephalaGene02723.gene,MamblycephalaGene05152.gene,MamblycephalaGene23122.gene,MamblycephalaGene14058.gene,MamblycephalaGene13218.gene,MamblycephalaGene20869.gene,MamblycephalaGene12105.gene,MamblycephalaGene14947.gene,MamblycephalaGene21100.gene,Mamblyc…	--|--|--|--|--|--|--|--|--|--|--|--|--|--|--|--|--|--|--|
GO:0017016	Ras GTPase binding	molecular_function	0.053949	0.65208	25	129086	42	19312	MamblycephalaGene15323.gene,MamblycephalaGene15100.gene,MamblycephalaGene01321.gene,MamblycephalaGene16854.gene,MamblycephalaGene11673.gene,MamblycephalaGene14451.gene,MamblycephalaGene06504.gene,MamblycephalaGene15768.gene,MamblycephalaGene15234.gene,MamblycephalaGene19629.gene,MamblycephalaGene21280.gene,MamblycephalaGene08821.gene,MamblycephalaGene20112.gene,MamblycephalaGene02023.gene,Mamblyc…	--|--|--|--|--|--|--|--|--|--|--|--|--|--|--|--|--|--|--|--|--|--|--|--|--|
GO:0031267	small GTPase binding	molecular_function	0.053949	0.65208	25	129086	42	19312	MamblycephalaGene05400.gene,MamblycephalaGene06929.gene,MamblycephalaGene13826.gene,MamblycephalaGene16111.gene,MamblycephalaGene08821.gene,MamblycephalaGene20112.gene,MamblycephalaGene13574.gene,MamblycephalaGene02023.gene,MamblycephalaGene21836.gene,MamblycephalaGene09556.gene,MamblycephalaGene09744.gene,MamblycephalaGene03574.gene,MamblycephalaGene11057.gene,MamblycephalaGene01914.gene,Mamblyc…	--|--|--|--|--|--|--|--|--|--|--|--|--|--|--|--|--|--|--|--|--|--|--|--|--|
GO:0051020	GTPase binding	molecular_function	0.053949	0.65208	25	129086	42	19312	MamblycephalaGene15100.gene,MamblycephalaGene01321.gene,MamblycephalaGene16854.gene,MamblycephalaGene15323.gene,MamblycephalaGene14451.gene,MamblycephalaGene06504.gene,MamblycephalaGene11673.gene,MamblycephalaGene15234.gene,MamblycephalaGene15768.gene,MamblycephalaGene19629.gene,MamblycephalaGene21280.gene,MamblycephalaGene16111.gene,MamblycephalaGene08821.gene,MamblycephalaGene20112.gene,Mamblyc…	--|--|--|--|--|--|--|--|--|--|--|--|--|--|--|--|--|--|--|--|--|--|--|--|--|
GO:0006449	regulation of translational termination	biological_process	0.054413	0.65208	3	129086	3	19312	MamblycephalaGene10172.gene,MamblycephalaGene14826.gene,MamblycephalaGene17439.gene	--|--|--|
GO:0006452	translational frameshifting	biological_process	0.054413	0.65208	3	129086	3	19312	MamblycephalaGene14826.gene,MamblycephalaGene17439.gene,MamblycephalaGene10172.gene	--|--|--|
GO:0043243	positive regulation of protein complex disassembly	biological_process	0.054413	0.65208	3	129086	3	19312	MamblycephalaGene17439.gene,MamblycephalaGene14826.gene,MamblycephalaGene10172.gene	--|--|--|
GO:0045727	positive regulation of translation	biological_process	0.054413	0.65208	3	129086	3	19312	MamblycephalaGene10172.gene,MamblycephalaGene17439.gene,MamblycephalaGene14826.gene	--|--|--|
GO:0045901	positive regulation of translational elongation	biological_process	0.054413	0.65208	3	129086	3	19312	MamblycephalaGene14826.gene,MamblycephalaGene17439.gene,MamblycephalaGene10172.gene	--|--|--|
GO:0045905	positive regulation of translational termination	biological_process	0.054413	0.65208	3	129086	3	19312	MamblycephalaGene10172.gene,MamblycephalaGene17439.gene,MamblycephalaGene14826.gene	--|--|--|
GO:0005543	phospholipid binding	molecular_function	0.054645	0.65309	63	129086	120	19312	MamblycephalaGene01856.gene,MamblycephalaGene14286.gene,MamblycephalaGene19491.gene,MamblycephalaGene02983.gene,MamblycephalaGene13629.gene,MamblycephalaGene10196.gene,MamblycephalaGene05959.gene,MamblycephalaGene04855.gene,MamblycephalaGene02536.gene,MamblycephalaGene07537.gene,MamblycephalaGene05406.gene,MamblycephalaGene15480.gene,MamblycephalaGene14367.gene,MamblycephalaGene14874.gene,Mamblyc…	--|--|--|--|--|--|--|--|--|--|--|--|--|--|--|--|--|--|--|--|--|--|--|--|--|--|--|--|--|--|--|--|--|--|--|--|--|--|--|--|--|--|--|--|--|--|--|--|--|--|--|--|--|--|--|--|--|--|--|--|--|--|--|
GO:0044432	endoplasmic reticulum part	cellular_component	0.055541	0.66202	84	129086	168	19312	MamblycephalaGene16291.gene,MamblycephalaGene21624.gene,MamblycephalaGene18623.gene,MamblycephalaGene08009.gene,MamblycephalaGene10064.gene,MamblycephalaGene14928.gene,MamblycephalaGene10115.gene,MamblycephalaGene10309.gene,MamblycephalaGene18201.gene,MamblycephalaGene06239.gene,MamblycephalaGene14446.gene,MamblycephalaGene08676.gene,MamblycephalaGene11979.gene,MamblycephalaGene05469.gene,Mamblyc…	--|--|--|--|--|--|--|--|--|--|--|--|--|--|--|--|--|--|--|--|--|--|--|--|--|--|--|--|--|--|--|--|--|--|--|--|--|--|--|--|--|--|--|--|--|--|--|--|--|--|--|--|--|--|--|--|--|--|--|--|--|--|--|--|--|--|--|--|--|--|--|--|--|--|--|--|--|--|--|--|--|--|--|--|
GO:0005789	endoplasmic reticulum membrane	cellular_component	0.055937	0.66209	83	129086	166	19312	MamblycephalaGene17470.gene,MamblycephalaGene17357.gene,MamblycephalaGene09839.gene,MamblycephalaGene22051.gene,MamblycephalaGene16778.gene,MamblycephalaGene08411.gene,MamblycephalaGene10025.gene,MamblycephalaGene10196.gene,MamblycephalaGene00182.gene,MamblycephalaGene13751.gene,MamblycephalaGene18312.gene,MamblycephalaGene02235.gene,MamblycephalaGene03243.gene,MamblycephalaGene14708.gene,Mamblyc…	--|--|--|--|--|--|--|--|--|--|--|--|--|--|--|--|--|--|--|--|--|--|--|--|--|--|--|--|--|--|--|--|--|--|--|--|--|--|--|--|--|--|--|--|--|--|--|--|--|--|--|--|--|--|--|--|--|--|--|--|--|--|--|--|--|--|--|--|--|--|--|--|--|--|--|--|--|--|--|--|--|--|--|
GO:0004602	glutathione peroxidase activity	molecular_function	0.056076	0.66209	7	129086	10	19312	MamblycephalaGene12129.gene,MamblycephalaGene18974.gene,MamblycephalaGene22242.gene,MamblycephalaGene15634.gene,MamblycephalaGene14109.gene,MamblycephalaGene12968.gene,MamblycephalaGene05034.gene	--|--|--|--|--|--|--|
GO:0045158	electron transporter, transferring electrons within cytochrome b6/f complex of photosystem II activity	molecular_function	0.056162	0.66209	7	129086	9	19312	MamblycephalaGene10648.gene,MamblycephalaGene05476.gene,MamblycephalaGene10799.gene,MamblycephalaGene13758.gene,MamblycephalaGene01097.gene,MamblycephalaGene21029.gene,MamblycephalaGene14984.gene	--|--|--|--|--|--|--|
GO:0008374	O-acyltransferase activity	molecular_function	0.056359	0.66209	12	129086	18	19312	MamblycephalaGene02465.gene,MamblycephalaGene10779.gene,MamblycephalaGene05380.gene,MamblycephalaGene06627.gene,MamblycephalaGene18417.gene,MamblycephalaGene11772.gene,MamblycephalaGene01187.gene,MamblycephalaGene10904.gene,MamblycephalaGene16553.gene,MamblycephalaGene12309.gene,MamblycephalaGene11031.gene,MamblycephalaGene12484.gene	--|--|--|--|--|--|--|--|--|--|--|--|
GO:0004392	heme oxygenase (decyclizing) activity	molecular_function	0.056443	0.66209	5	129086	6	19312	MamblycephalaGene10273.gene,MamblycephalaGene01894.gene,MamblycephalaGene02678.gene,MamblycephalaGene09197.gene,MamblycephalaGene20604.gene	--|--|--|--|--|
GO:0006788	heme oxidation	biological_process	0.056443	0.66209	5	129086	6	19312	MamblycephalaGene20604.gene,MamblycephalaGene10273.gene,MamblycephalaGene09197.gene,MamblycephalaGene01894.gene,MamblycephalaGene02678.gene	--|--|--|--|--|
GO:0034220	ion transmembrane transport	biological_process	0.056931	0.66604	158	129086	327	19312	MamblycephalaGene06163.gene,MamblycephalaGene13928.gene,MamblycephalaGene10721.gene,MamblycephalaGene01756.gene,MamblycephalaGene19227.gene,MamblycephalaGene21422.gene,MamblycephalaGene17550.gene,MamblycephalaGene07374.gene,MamblycephalaGene04345.gene,MamblycephalaGene12537.gene,MamblycephalaGene04983.gene,MamblycephalaGene18080.gene,MamblycephalaGene22614.gene,MamblycephalaGene09694.gene,Mamblyc…	--|--|--|--|--|--|--|--|--|--|--|--|--|--|--|--|--|--|--|--|--|--|--|--|--|--|--|--|--|--|--|--|--|--|--|--|--|--|--|--|--|--|--|--|--|--|--|--|--|--|--|--|--|--|--|--|--|--|--|--|--|--|--|--|--|--|--|--|--|--|--|--|--|--|--|--|--|--|--|--|--|--|--|--|--|
GO:0051493	regulation of cytoskeleton organization	biological_process	0.057229	0.66679	39	129086	74	19312	MamblycephalaGene12073.gene,MamblycephalaGene11822.gene,MamblycephalaGene17039.gene,MamblycephalaGene15305.gene,MamblycephalaGene10197.gene,MamblycephalaGene15591.gene,MamblycephalaGene23595.gene,MamblycephalaGene15803.gene,MamblycephalaGene20196.gene,MamblycephalaGene07512.gene,MamblycephalaGene01222.gene,MamblycephalaGene02535.gene,MamblycephalaGene10142.gene,MamblycephalaGene03964.gene,Mamblyc…	--|--|--|--|--|--|--|--|--|--|--|--|--|--|--|--|--|--|--|--|--|--|--|--|--|--|--|--|--|--|--|--|--|--|--|--|--|--|--|
GO:0042597	periplasmic space	cellular_component	0.057296	0.66679	15	129086	25	19312	MamblycephalaGene22934.gene,MamblycephalaGene17900.gene,MamblycephalaGene00117.gene,MamblycephalaGene16448.gene,MamblycephalaGene15164.gene,MamblycephalaGene21068.gene,MamblycephalaGene06418.gene,MamblycephalaGene14117.gene,MamblycephalaGene16653.gene,MamblycephalaGene14320.gene,MamblycephalaGene23567.gene,MamblycephalaGene02462.gene,MamblycephalaGene17613.gene,MamblycephalaGene07486.gene,Mamblyc…	--|--|--|--|--|--|--|--|--|--|--|--|--|--|--|
GO:0004180	carboxypeptidase activity	molecular_function	0.05829	0.67558	27	129086	48	19312	MamblycephalaGene19224.gene,MamblycephalaGene12424.gene,MamblycephalaGene12427.gene,MamblycephalaGene05362.gene,MamblycephalaGene14023.gene,MamblycephalaGene18607.gene,MamblycephalaGene19832.gene,MamblycephalaGene13311.gene,MamblycephalaGene08970.gene,MamblycephalaGene18548.gene,MamblycephalaGene11703.gene,MamblycephalaGene19247.gene,MamblycephalaGene12699.gene,MamblycephalaGene10418.gene,Mamblyc…	--|--|--|--|--|--|--|--|--|--|--|--|--|--|--|--|--|--|--|--|--|--|--|--|--|--|--|
GO:0006553	lysine metabolic process	biological_process	0.058355	0.67558	8	129086	11	19312	MamblycephalaGene20869.gene,MamblycephalaGene18114.gene,MamblycephalaGene06948.gene,MamblycephalaGene05829.gene,MamblycephalaGene20356.gene,MamblycephalaGene07411.gene,MamblycephalaGene11056.gene,MamblycephalaGene10031.gene	--|--|--|--|--|--|--|--|
GO:0048193	Golgi vesicle transport	biological_process	0.058795	0.67889	90	129086	181	19312	MamblycephalaGene23666.gene,MamblycephalaGene18477.gene,MamblycephalaGene10212.gene,MamblycephalaGene19511.gene,MamblycephalaGene21759.gene,MamblycephalaGene08516.gene,MamblycephalaGene13826.gene,MamblycephalaGene02679.gene,MamblycephalaGene10261.gene,MamblycephalaGene19027.gene,MamblycephalaGene06331.gene,MamblycephalaGene16022.gene,MamblycephalaGene04821.gene,MamblycephalaGene20796.gene,Mamblyc…	--|--|--|--|--|--|--|--|--|--|--|--|--|--|--|--|--|--|--|--|--|--|--|--|--|--|--|--|--|--|--|--|--|--|--|--|--|--|--|--|--|--|--|--|--|--|--|--|--|--|--|--|--|--|--|--|--|--|--|--|--|--|--|--|--|--|--|--|--|--|--|--|--|--|--|--|--|--|--|--|--|--|--|--|--|
GO:0006888	ER to Golgi vesicle-mediated transport	biological_process	0.059727	0.68516	25	129086	45	19312	MamblycephalaGene07668.gene,MamblycephalaGene17813.gene,MamblycephalaGene01002.gene,MamblycephalaGene02523.gene,MamblycephalaGene13216.gene,MamblycephalaGene20796.gene,MamblycephalaGene13644.gene,MamblycephalaGene07611.gene,MamblycephalaGene10254.gene,MamblycephalaGene08782.gene,MamblycephalaGene18917.gene,MamblycephalaGene14672.gene,MamblycephalaGene15090.gene,MamblycephalaGene23737.gene,Mamblyc…	--|--|--|--|--|--|--|--|--|--|--|--|--|--|--|--|--|--|--|--|--|--|--|--|--|
GO:0010942	positive regulation of cell death	biological_process	0.059956	0.68516	13	129086	21	19312	MamblycephalaGene17226.gene,MamblycephalaGene09381.gene,MamblycephalaGene05925.gene,MamblycephalaGene20414.gene,MamblycephalaGene10436.gene,MamblycephalaGene09976.gene,MamblycephalaGene18110.gene,MamblycephalaGene01432.gene,MamblycephalaGene10087.gene,MamblycephalaGene05558.gene,MamblycephalaGene08112.gene,MamblycephalaGene00806.gene,MamblycephalaGene08853.gene	--|--|--|--|--|--|--|--|--|--|--|--|--|
GO:0043065	positive regulation of apoptotic process	biological_process	0.059956	0.68516	13	129086	21	19312	MamblycephalaGene18110.gene,MamblycephalaGene09976.gene,MamblycephalaGene10436.gene,MamblycephalaGene20414.gene,MamblycephalaGene09381.gene,MamblycephalaGene05925.gene,MamblycephalaGene17226.gene,MamblycephalaGene08853.gene,MamblycephalaGene00806.gene,MamblycephalaGene08112.gene,MamblycephalaGene05558.gene,MamblycephalaGene10087.gene,MamblycephalaGene01432.gene	--|--|--|--|--|--|--|--|--|--|--|--|--|
GO:0043068	positive regulation of programmed cell death	biological_process	0.059956	0.68516	13	129086	21	19312	MamblycephalaGene01432.gene,MamblycephalaGene10087.gene,MamblycephalaGene00806.gene,MamblycephalaGene08853.gene,MamblycephalaGene05558.gene,MamblycephalaGene08112.gene,MamblycephalaGene20414.gene,MamblycephalaGene10436.gene,MamblycephalaGene09976.gene,MamblycephalaGene17226.gene,MamblycephalaGene09381.gene,MamblycephalaGene05925.gene,MamblycephalaGene18110.gene	--|--|--|--|--|--|--|--|--|--|--|--|--|
GO:0051119	sugar transmembrane transporter activity	molecular_function	0.060382	0.68667	9	129086	13	19312	MamblycephalaGene01589.gene,MamblycephalaGene14268.gene,MamblycephalaGene08213.gene,MamblycephalaGene03667.gene,MamblycephalaGene07165.gene,MamblycephalaGene16295.gene,MamblycephalaGene08920.gene,MamblycephalaGene09503.gene,MamblycephalaGene17626.gene	--|--|--|--|--|--|--|--|--|
GO:0006575	cellular modified amino acid metabolic process	biological_process	0.060415	0.68667	36	129086	66	19312	MamblycephalaGene09129.gene,MamblycephalaGene09488.gene,MamblycephalaGene01943.gene,MamblycephalaGene09602.gene,MamblycephalaGene12235.gene,MamblycephalaGene12496.gene,MamblycephalaGene09450.gene,MamblycephalaGene11141.gene,MamblycephalaGene04721.gene,MamblycephalaGene17874.gene,MamblycephalaGene18167.gene,MamblycephalaGene18512.gene,MamblycephalaGene06764.gene,MamblycephalaGene09119.gene,Mamblyc…	--|--|--|--|--|--|--|--|--|--|--|--|--|--|--|--|--|--|--|--|--|--|--|--|--|--|--|--|--|--|--|--|--|--|--|--|
GO:0004347	glucose-6-phosphate isomerase activity	molecular_function	0.060688	0.68667	5	129086	6	19312	MamblycephalaGene05846.gene,MamblycephalaGene22399.gene,MamblycephalaGene12276.gene,MamblycephalaGene05607.gene,MamblycephalaGene11798.gene	--|--|--|--|--|
GO:0009297	pilus assembly	biological_process	0.061123	0.68667	10	129086	15	19312	MamblycephalaGene17552.gene,MamblycephalaGene07458.gene,MamblycephalaGene16358.gene,MamblycephalaGene08055.gene,MamblycephalaGene21871.gene,MamblycephalaGene06285.gene,MamblycephalaGene21129.gene,MamblycephalaGene07955.gene,MamblycephalaGene00739.gene,MamblycephalaGene03787.gene	--|--|--|--|--|--|--|--|--|--|
GO:0043711	pilus organization	biological_process	0.061123	0.68667	10	129086	15	19312	MamblycephalaGene03787.gene,MamblycephalaGene21129.gene,MamblycephalaGene06285.gene,MamblycephalaGene00739.gene,MamblycephalaGene07955.gene,MamblycephalaGene16358.gene,MamblycephalaGene08055.gene,MamblycephalaGene07458.gene,MamblycephalaGene21871.gene,MamblycephalaGene17552.gene	--|--|--|--|--|--|--|--|--|--|
GO:0000428	DNA-directed RNA polymerase complex	cellular_component	0.061473	0.68667	61	129086	126	19312	MamblycephalaGene11087.gene,MamblycephalaGene13205.gene,MamblycephalaGene05134.gene,MamblycephalaGene06659.gene,MamblycephalaGene04658.gene,MamblycephalaGene22395.gene,MamblycephalaGene18314.gene,MamblycephalaGene09239.gene,MamblycephalaGene01339.gene,MamblycephalaGene13594.gene,MamblycephalaGene12773.gene,MamblycephalaGene01624.gene,MamblycephalaGene08055.gene,MamblycephalaGene07814.gene,Mamblyc…	--|--|--|--|--|--|--|--|--|--|--|--|--|--|--|--|--|--|--|--|--|--|--|--|--|--|--|--|--|--|--|--|--|--|--|--|--|--|--|--|--|--|--|--|--|--|--|--|--|--|--|--|--|--|--|--|--|--|--|--|--|
GO:0030880	RNA polymerase complex	cellular_component	0.061473	0.68667	61	129086	126	19312	MamblycephalaGene16663.gene,MamblycephalaGene06462.gene,MamblycephalaGene20592.gene,MamblycephalaGene23800.gene,MamblycephalaGene23125.gene,MamblycephalaGene19525.gene,MamblycephalaGene03089.gene,MamblycephalaGene20363.gene,MamblycephalaGene01341.gene,MamblycephalaGene01042.gene,MamblycephalaGene15321.gene,MamblycephalaGene07957.gene,MamblycephalaGene03660.gene,MamblycephalaGene17307.gene,Mamblyc…	--|--|--|--|--|--|--|--|--|--|--|--|--|--|--|--|--|--|--|--|--|--|--|--|--|--|--|--|--|--|--|--|--|--|--|--|--|--|--|--|--|--|--|--|--|--|--|--|--|--|--|--|--|--|--|--|--|--|--|--|--|
GO:0055029	nuclear DNA-directed RNA polymerase complex	cellular_component	0.061473	0.68667	61	129086	126	19312	MamblycephalaGene00208.gene,MamblycephalaGene06875.gene,MamblycephalaGene09930.gene,MamblycephalaGene17307.gene,MamblycephalaGene03660.gene,MamblycephalaGene07957.gene,MamblycephalaGene15321.gene,MamblycephalaGene01042.gene,MamblycephalaGene01341.gene,MamblycephalaGene20363.gene,MamblycephalaGene03089.gene,MamblycephalaGene19525.gene,MamblycephalaGene20592.gene,MamblycephalaGene23800.gene,Mamblyc…	--|--|--|--|--|--|--|--|--|--|--|--|--|--|--|--|--|--|--|--|--|--|--|--|--|--|--|--|--|--|--|--|--|--|--|--|--|--|--|--|--|--|--|--|--|--|--|--|--|--|--|--|--|--|--|--|--|--|--|--|--|
GO:0005753	mitochondrial proton-transporting ATP synthase complex	cellular_component	0.061481	0.68667	23	129086	41	19312	MamblycephalaGene13417.gene,MamblycephalaGene13928.gene,MamblycephalaGene11141.gene,MamblycephalaGene18007.gene,MamblycephalaGene14866.gene,MamblycephalaGene09130.gene,MamblycephalaGene18604.gene,MamblycephalaGene13436.gene,MamblycephalaGene18426.gene,MamblycephalaGene18770.gene,MamblycephalaGene01764.gene,MamblycephalaGene18641.gene,MamblycephalaGene24157.gene,MamblycephalaGene05382.gene,Mamblyc…	--|--|--|--|--|--|--|--|--|--|--|--|--|--|--|--|--|--|--|--|--|--|--|
GO:0043167	ion binding	molecular_function	0.061901	0.68963	2604	129086	5808	19312	MamblycephalaGene14495.gene,MamblycephalaGene11791.gene,MamblycephalaGene01737.gene,MamblycephalaGene05269.gene,MamblycephalaGene17698.gene,MamblycephalaGene17073.gene,MamblycephalaGene15635.gene,MamblycephalaGene18571.gene,MamblycephalaGene14874.gene,Mam
GO:0016853	isomerase activity	molecular_function	0.062158	0.69075	86	129086	172	19312	MamblycephalaGene06280.gene,MamblycephalaGene05850.gene,MamblycephalaGene03632.gene,MamblycephalaGene19430.gene,MamblycephalaGene06948.gene,MamblycephalaGene18931.gene,MamblycephalaGene00471.gene,MamblycephalaGene21683.gene,MamblycephalaGene00608.gene,MamblycephalaGene15467.gene,MamblycephalaGene22399.gene,MamblycephalaGene08891.gene,MamblycephalaGene05164.gene,MamblycephalaGene12276.gene,Mamblyc…	--|--|--|--|--|--|--|--|--|--|--|--|--|--|--|--|--|--|--|--|--|--|--|--|--|--|--|--|--|--|--|--|--|--|--|--|--|--|--|--|--|--|--|--|--|--|--|--|--|--|--|--|--|--|--|--|--|--|--|--|--|--|--|--|--|--|--|--|--|--|--|--|--|--|--|--|--|--|--|--|--|--|--|--|--|
GO:0010309	acireductone dioxygenase [iron(II)-requiring] activity	molecular_function	0.062643	0.69418	3	129086	3	19312	MamblycephalaGene02500.gene,MamblycephalaGene19814.gene,MamblycephalaGene12725.gene	--|--|--|
GO:0000785	chromatin	cellular_component	0.062823	0.69418	23	129086	44	19312	MamblycephalaGene16447.gene,MamblycephalaGene18956.gene,MamblycephalaGene05854.gene,MamblycephalaGene17340.gene,MamblycephalaGene00188.gene,MamblycephalaGene05834.gene,MamblycephalaGene06802.gene,MamblycephalaGene06486.gene,MamblycephalaGene06469.gene,MamblycephalaGene22122.gene,MamblycephalaGene21798.gene,MamblycephalaGene22252.gene,MamblycephalaGene06388.gene,MamblycephalaGene09453.gene,Mamblyc…	--|--|--|--|--|--|--|--|--|--|--|--|--|--|--|--|--|--|--|--|--|--|--|
GO:0042175	nuclear outer membrane-endoplasmic reticulum membrane network	cellular_component	0.063448	0.69418	84	129086	169	19312	MamblycephalaGene10952.gene,MamblycephalaGene21619.gene,MamblycephalaGene04097.gene,MamblycephalaGene04853.gene,MamblycephalaGene19229.gene,MamblycephalaGene20689.gene,MamblycephalaGene10721.gene,MamblycephalaGene05047.gene,MamblycephalaGene08332.gene,MamblycephalaGene08641.gene,MamblycephalaGene07154.gene,MamblycephalaGene10713.gene,MamblycephalaGene03947.gene,MamblycephalaGene21548.gene,Mamblyc…	--|--|--|--|--|--|--|--|--|--|--|--|--|--|--|--|--|--|--|--|--|--|--|--|--|--|--|--|--|--|--|--|--|--|--|--|--|--|--|--|--|--|--|--|--|--|--|--|--|--|--|--|--|--|--|--|--|--|--|--|--|--|--|--|--|--|--|--|--|--|--|--|--|--|--|--|--|--|--|--|--|--|--|--|
GO:0016591	DNA-directed RNA polymerase II, holoenzyme	cellular_component	0.064347	0.69418	55	129086	114	19312	MamblycephalaGene11087.gene,MamblycephalaGene13205.gene,MamblycephalaGene06659.gene,MamblycephalaGene04658.gene,MamblycephalaGene22395.gene,MamblycephalaGene18314.gene,MamblycephalaGene09239.gene,MamblycephalaGene01339.gene,MamblycephalaGene13594.gene,MamblycephalaGene01624.gene,MamblycephalaGene08055.gene,MamblycephalaGene12773.gene,MamblycephalaGene17278.gene,MamblycephalaGene07814.gene,Mamblyc…	--|--|--|--|--|--|--|--|--|--|--|--|--|--|--|--|--|--|--|--|--|--|--|--|--|--|--|--|--|--|--|--|--|--|--|--|--|--|--|--|--|--|--|--|--|--|--|--|--|--|--|--|--|--|--|
GO:0005523	tropomyosin binding	molecular_function	0.064397	0.69418	5	129086	6	19312	MamblycephalaGene00518.gene,MamblycephalaGene12073.gene,MamblycephalaGene10142.gene,MamblycephalaGene12668.gene,MamblycephalaGene14998.gene	--|--|--|--|--|
GO:0051694	pointed-end actin filament capping	biological_process	0.064397	0.69418	5	129086	6	19312	MamblycephalaGene12668.gene,MamblycephalaGene10142.gene,MamblycephalaGene00518.gene,MamblycephalaGene12073.gene,MamblycephalaGene14998.gene	--|--|--|--|--|
GO:0006403	RNA localization	biological_process	0.064813	0.69418	42	129086	79	19312	MamblycephalaGene20846.gene,MamblycephalaGene19338.gene,MamblycephalaGene13452.gene,MamblycephalaGene18720.gene,MamblycephalaGene12551.gene,MamblycephalaGene09163.gene,MamblycephalaGene20859.gene,MamblycephalaGene23351.gene,MamblycephalaGene19501.gene,MamblycephalaGene15258.gene,MamblycephalaGene19299.gene,MamblycephalaGene07705.gene,MamblycephalaGene06071.gene,MamblycephalaGene20028.gene,Mamblyc…	--|--|--|--|--|--|--|--|--|--|--|--|--|--|--|--|--|--|--|--|--|--|--|--|--|--|--|--|--|--|--|--|--|--|--|--|--|--|--|--|--|--|
GO:0015931	nucleobase-containing compound transport	biological_process	0.064813	0.69418	42	129086	79	19312	MamblycephalaGene12551.gene,MamblycephalaGene20859.gene,MamblycephalaGene09163.gene,MamblycephalaGene13452.gene,MamblycephalaGene19338.gene,MamblycephalaGene20846.gene,MamblycephalaGene18720.gene,MamblycephalaGene17182.gene,MamblycephalaGene07705.gene,MamblycephalaGene20028.gene,MamblycephalaGene06071.gene,MamblycephalaGene15258.gene,MamblycephalaGene19501.gene,MamblycephalaGene23351.gene,Mamblyc…	--|--|--|--|--|--|--|--|--|--|--|--|--|--|--|--|--|--|--|--|--|--|--|--|--|--|--|--|--|--|--|--|--|--|--|--|--|--|--|--|--|--|
GO:0050657	nucleic acid transport	biological_process	0.064813	0.69418	42	129086	79	19312	MamblycephalaGene17171.gene,MamblycephalaGene20416.gene,MamblycephalaGene15426.gene,MamblycephalaGene14252.gene,MamblycephalaGene21209.gene,MamblycephalaGene01054.gene,MamblycephalaGene20689.gene,MamblycephalaGene04032.gene,MamblycephalaGene10033.gene,MamblycephalaGene17686.gene,MamblycephalaGene22591.gene,MamblycephalaGene08695.gene,MamblycephalaGene23597.gene,MamblycephalaGene22613.gene,Mamblyc…	--|--|--|--|--|--|--|--|--|--|--|--|--|--|--|--|--|--|--|--|--|--|--|--|--|--|--|--|--|--|--|--|--|--|--|--|--|--|--|--|--|--|
GO:0050658	RNA transport	biological_process	0.064813	0.69418	42	129086	79	19312	MamblycephalaGene20689.gene,MamblycephalaGene04032.gene,MamblycephalaGene01054.gene,MamblycephalaGene17686.gene,MamblycephalaGene10033.gene,MamblycephalaGene22613.gene,MamblycephalaGene23597.gene,MamblycephalaGene04771.gene,MamblycephalaGene22051.gene,MamblycephalaGene22591.gene,MamblycephalaGene08695.gene,MamblycephalaGene20416.gene,MamblycephalaGene17171.gene,MamblycephalaGene21209.gene,Mamblyc…	--|--|--|--|--|--|--|--|--|--|--|--|--|--|--|--|--|--|--|--|--|--|--|--|--|--|--|--|--|--|--|--|--|--|--|--|--|--|--|--|--|--|
GO:0051236	establishment of RNA localization	biological_process	0.064813	0.69418	42	129086	79	19312	MamblycephalaGene12583.gene,MamblycephalaGene04342.gene,MamblycephalaGene14899.gene,MamblycephalaGene21856.gene,MamblycephalaGene00275.gene,MamblycephalaGene16323.gene,MamblycephalaGene10380.gene,MamblycephalaGene18082.gene,MamblycephalaGene03984.gene,MamblycephalaGene18426.gene,MamblycephalaGene23331.gene,MamblycephalaGene20846.gene,MamblycephalaGene13452.gene,MamblycephalaGene19338.gene,Mamblyc…	--|--|--|--|--|--|--|--|--|--|--|--|--|--|--|--|--|--|--|--|--|--|--|--|--|--|--|--|--|--|--|--|--|--|--|--|--|--|--|--|--|--|
GO:0016597	amino acid binding	molecular_function	0.064841	0.69418	10	129086	15	19312	MamblycephalaGene09250.gene,MamblycephalaGene02872.gene,MamblycephalaGene20416.gene,MamblycephalaGene08511.gene,MamblycephalaGene21296.gene,MamblycephalaGene21656.gene,MamblycephalaGene03213.gene,MamblycephalaGene13293.gene,MamblycephalaGene20446.gene,MamblycephalaGene00270.gene	--|--|--|--|--|--|--|--|--|--|
GO:0055114	oxidation-reduction process	biological_process	0.064863	0.69418	536	129086	1165	19312	MamblycephalaGene18267.gene,MamblycephalaGene21922.gene,MamblycephalaGene08131.gene,MamblycephalaGene04171.gene,MamblycephalaGene21206.gene,MamblycephalaGene24245.gene,MamblycephalaGene15140.gene,MamblycephalaGene15922.gene,MamblycephalaGene21595.gene,MamblycephalaGene14155.gene,MamblycephalaGene01266.gene,MamblycephalaGene13449.gene,MamblycephalaGene09333.gene,MamblycephalaGene10759.gene,Mamblyc…	--|--|--|--|--|--|--|--|--|--|--|--|--|--|--|--|--|--|--|--|--|--|--|--|--|--|--|--|--|--|--|--|--|--|--|--|--|--|--|--|--|--|--|--|--|--|--|--|--|--|--|--|--|--|--|--|--|--|--|--|--|--|--|--|--|--|--|--|--|--|--|--|--|--|--|--|--|--|--|--|--|--|--|--|--|
GO:0005096	GTPase activator activity	molecular_function	0.06512	0.69418	44	129086	81	19312	MamblycephalaGene13451.gene,MamblycephalaGene18842.gene,MamblycephalaGene07861.gene,MamblycephalaGene08008.gene,MamblycephalaGene15272.gene,MamblycephalaGene19368.gene,MamblycephalaGene02889.gene,MamblycephalaGene10344.gene,MamblycephalaGene14331.gene,MamblycephalaGene09242.gene,MamblycephalaGene13999.gene,MamblycephalaGene20239.gene,MamblycephalaGene14702.gene,MamblycephalaGene19788.gene,Mamblyc…	--|--|--|--|--|--|--|--|--|--|--|--|--|--|--|--|--|--|--|--|--|--|--|--|--|--|--|--|--|--|--|--|--|--|--|--|--|--|--|--|--|--|--|--|
GO:0016209	antioxidant activity	molecular_function	0.065187	0.69418	30	129086	55	19312	MamblycephalaGene14109.gene,MamblycephalaGene07278.gene,MamblycephalaGene12270.gene,MamblycephalaGene05034.gene,MamblycephalaGene08131.gene,MamblycephalaGene06625.gene,MamblycephalaGene10626.gene,MamblycephalaGene12968.gene,MamblycephalaGene09614.gene,MamblycephalaGene13918.gene,MamblycephalaGene18267.gene,MamblycephalaGene21861.gene,MamblycephalaGene09299.gene,MamblycephalaGene20243.gene,Mamblyc…	--|--|--|--|--|--|--|--|--|--|--|--|--|--|--|--|--|--|--|--|--|--|--|--|--|--|--|--|--|--|
GO:0012507	ER to Golgi transport vesicle membrane	cellular_component	0.06531	0.69418	23	129086	41	19312	MamblycephalaGene07668.gene,MamblycephalaGene17813.gene,MamblycephalaGene01002.gene,MamblycephalaGene02523.gene,MamblycephalaGene07611.gene,MamblycephalaGene13216.gene,MamblycephalaGene13644.gene,MamblycephalaGene20796.gene,MamblycephalaGene08782.gene,MamblycephalaGene10254.gene,MamblycephalaGene18917.gene,MamblycephalaGene14672.gene,MamblycephalaGene23737.gene,MamblycephalaGene19446.gene,Mamblyc…	--|--|--|--|--|--|--|--|--|--|--|--|--|--|--|--|--|--|--|--|--|--|--|
GO:0030127	COPII vesicle coat	cellular_component	0.06531	0.69418	23	129086	41	19312	MamblycephalaGene23737.gene,MamblycephalaGene19446.gene,MamblycephalaGene10212.gene,MamblycephalaGene11631.gene,MamblycephalaGene21245.gene,MamblycephalaGene02679.gene,MamblycephalaGene13826.gene,MamblycephalaGene15832.gene,MamblycephalaGene08064.gene,MamblycephalaGene10261.gene,MamblycephalaGene14904.gene,MamblycephalaGene07668.gene,MamblycephalaGene17813.gene,MamblycephalaGene01002.gene,Mamblyc…	--|--|--|--|--|--|--|--|--|--|--|--|--|--|--|--|--|--|--|--|--|--|--|
GO:0030134	ER to Golgi transport vesicle	cellular_component	0.06531	0.69418	23	129086	41	19312	MamblycephalaGene19446.gene,MamblycephalaGene23737.gene,MamblycephalaGene02679.gene,MamblycephalaGene21245.gene,MamblycephalaGene13826.gene,MamblycephalaGene15832.gene,MamblycephalaGene08064.gene,MamblycephalaGene14904.gene,MamblycephalaGene10261.gene,MamblycephalaGene10212.gene,MamblycephalaGene11631.gene,MamblycephalaGene02523.gene,MamblycephalaGene07611.gene,MamblycephalaGene20796.gene,Mamblyc…	--|--|--|--|--|--|--|--|--|--|--|--|--|--|--|--|--|--|--|--|--|--|--|
GO:0044431	Golgi apparatus part	cellular_component	0.065768	0.69418	38	129086	71	19312	MamblycephalaGene13272.gene,MamblycephalaGene07488.gene,MamblycephalaGene16633.gene,MamblycephalaGene00998.gene,MamblycephalaGene01589.gene,MamblycephalaGene12734.gene,MamblycephalaGene15881.gene,MamblycephalaGene02594.gene,MamblycephalaGene24478.gene,MamblycephalaGene21051.gene,MamblycephalaGene10699.gene,MamblycephalaGene16295.gene,MamblycephalaGene14268.gene,MamblycephalaGene04435.gene,Mamblyc…	--|--|--|--|--|--|--|--|--|--|--|--|--|--|--|--|--|--|--|--|--|--|--|--|--|--|--|--|--|--|--|--|--|--|--|--|--|--|
GO:0000786	nucleosome	cellular_component	0.065932	0.69418	20	129086	38	19312	MamblycephalaGene21798.gene,MamblycephalaGene22122.gene,MamblycephalaGene06388.gene,MamblycephalaGene22252.gene,MamblycephalaGene00188.gene,MamblycephalaGene05834.gene,MamblycephalaGene05854.gene,MamblycephalaGene18956.gene,MamblycephalaGene16447.gene,MamblycephalaGene06469.gene,MamblycephalaGene06802.gene,MamblycephalaGene09726.gene,MamblycephalaGene20958.gene,MamblycephalaGene20458.gene,Mamblyc…	--|--|--|--|--|--|--|--|--|--|--|--|--|--|--|--|--|--|--|--|
GO:0030955	potassium ion binding	molecular_function	0.066568	0.69418	10	129086	15	19312	MamblycephalaGene03637.gene,MamblycephalaGene23753.gene,MamblycephalaGene10654.gene,MamblycephalaGene23720.gene,MamblycephalaGene21856.gene,MamblycephalaGene17390.gene,MamblycephalaGene07406.gene,MamblycephalaGene03833.gene,MamblycephalaGene13549.gene,MamblycephalaGene17278.gene	--|--|--|--|--|--|--|--|--|--|
GO:0031420	alkali metal ion binding	molecular_function	0.066568	0.69418	10	129086	15	19312	MamblycephalaGene21856.gene,MamblycephalaGene07406.gene,MamblycephalaGene17390.gene,MamblycephalaGene03833.gene,MamblycephalaGene13549.gene,MamblycephalaGene17278.gene,MamblycephalaGene03637.gene,MamblycephalaGene23753.gene,MamblycephalaGene23720.gene,MamblycephalaGene10654.gene	--|--|--|--|--|--|--|--|--|--|
GO:0006635	fatty acid beta-oxidation	biological_process	0.066711	0.69418	5	129086	6	19312	MamblycephalaGene18901.gene,MamblycephalaGene05152.gene,MamblycephalaGene16323.gene,MamblycephalaGene12105.gene,MamblycephalaGene13697.gene	--|--|--|--|--|
GO:0009062	fatty acid catabolic process	biological_process	0.066711	0.69418	5	129086	6	19312	MamblycephalaGene13697.gene,MamblycephalaGene12105.gene,MamblycephalaGene16323.gene,MamblycephalaGene18901.gene,MamblycephalaGene05152.gene	--|--|--|--|--|
GO:0019395	fatty acid oxidation	biological_process	0.066711	0.69418	5	129086	6	19312	MamblycephalaGene13697.gene,MamblycephalaGene12105.gene,MamblycephalaGene16323.gene,MamblycephalaGene05152.gene,MamblycephalaGene18901.gene	--|--|--|--|--|
GO:0034440	lipid oxidation	biological_process	0.066711	0.69418	5	129086	6	19312	MamblycephalaGene16323.gene,MamblycephalaGene12105.gene,MamblycephalaGene13697.gene,MamblycephalaGene05152.gene,MamblycephalaGene18901.gene	--|--|--|--|--|
GO:0009378	four-way junction helicase activity	molecular_function	0.06695	0.69418	33	129086	59	19312	MamblycephalaGene24196.gene,MamblycephalaGene22424.gene,MamblycephalaGene21536.gene,MamblycephalaGene01696.gene,MamblycephalaGene09062.gene,MamblycephalaGene23103.gene,MamblycephalaGene12465.gene,MamblycephalaGene05051.gene,MamblycephalaGene01769.gene,MamblycephalaGene01021.gene,MamblycephalaGene12236.gene,MamblycephalaGene17983.gene,MamblycephalaGene11121.gene,MamblycephalaGene02815.gene,Mamblyc…	--|--|--|--|--|--|--|--|--|--|--|--|--|--|--|--|--|--|--|--|--|--|--|--|--|--|--|--|--|--|--|--|--|
GO:0005791	rough endoplasmic reticulum	cellular_component	0.067007	0.69418	13	129086	21	19312	MamblycephalaGene13126.gene,MamblycephalaGene11979.gene,MamblycephalaGene08676.gene,MamblycephalaGene09562.gene,MamblycephalaGene08641.gene,MamblycephalaGene07154.gene,MamblycephalaGene04853.gene,MamblycephalaGene19229.gene,MamblycephalaGene10713.gene,MamblycephalaGene08009.gene,MamblycephalaGene00649.gene,MamblycephalaGene05226.gene,MamblycephalaGene18455.gene	--|--|--|--|--|--|--|--|--|--|--|--|--|
GO:0030867	rough endoplasmic reticulum membrane	cellular_component	0.067007	0.69418	13	129086	21	19312	MamblycephalaGene10713.gene,MamblycephalaGene08009.gene,MamblycephalaGene00649.gene,MamblycephalaGene05226.gene,MamblycephalaGene18455.gene,MamblycephalaGene11979.gene,MamblycephalaGene08676.gene,MamblycephalaGene13126.gene,MamblycephalaGene09562.gene,MamblycephalaGene08641.gene,MamblycephalaGene07154.gene,MamblycephalaGene04853.gene,MamblycephalaGene19229.gene	--|--|--|--|--|--|--|--|--|--|--|--|--|
GO:0032403	protein complex binding	molecular_function	0.06765	0.69775	75	129086	151	19312	MamblycephalaGene20771.gene,MamblycephalaGene06223.gene,MamblycephalaGene10211.gene,MamblycephalaGene05950.gene,MamblycephalaGene00813.gene,MamblycephalaGene18599.gene,MamblycephalaGene21844.gene,MamblycephalaGene04219.gene,MamblycephalaGene19464.gene,MamblycephalaGene15636.gene,MamblycephalaGene19873.gene,MamblycephalaGene23497.gene,MamblycephalaGene02857.gene,MamblycephalaGene02124.gene,Mamblyc…	--|--|--|--|--|--|--|--|--|--|--|--|--|--|--|--|--|--|--|--|--|--|--|--|--|--|--|--|--|--|--|--|--|--|--|--|--|--|--|--|--|--|--|--|--|--|--|--|--|--|--|--|--|--|--|--|--|--|--|--|--|--|--|--|--|--|--|--|--|--|--|--|--|--|--|
GO:0032784	regulation of DNA-dependent transcription, elongation	biological_process	0.067667	0.69775	14	129086	23	19312	MamblycephalaGene10524.gene,MamblycephalaGene09814.gene,MamblycephalaGene01412.gene,MamblycephalaGene19649.gene,MamblycephalaGene12463.gene,MamblycephalaGene23019.gene,MamblycephalaGene20539.gene,MamblycephalaGene08021.gene,MamblycephalaGene18707.gene,MamblycephalaGene02604.gene,MamblycephalaGene11338.gene,MamblycephalaGene02093.gene,MamblycephalaGene20373.gene,MamblycephalaGene23676.gene	--|--|--|--|--|--|--|--|--|--|--|--|--|--|
GO:0031988	membrane-bounded vesicle	cellular_component	0.068015	0.69818	50	129086	98	19312	MamblycephalaGene10212.gene,MamblycephalaGene01141.gene,MamblycephalaGene24020.gene,MamblycephalaGene13826.gene,MamblycephalaGene20689.gene,MamblycephalaGene02679.gene,MamblycephalaGene14904.gene,MamblycephalaGene10261.gene,MamblycephalaGene09029.gene,MamblycephalaGene11004.gene,MamblycephalaGene18474.gene,MamblycephalaGene20382.gene,MamblycephalaGene19392.gene,MamblycephalaGene19446.gene,Mamblyc…	--|--|--|--|--|--|--|--|--|--|--|--|--|--|--|--|--|--|--|--|--|--|--|--|--|--|--|--|--|--|--|--|--|--|--|--|--|--|--|--|--|--|--|--|--|--|--|--|--|--|
GO:0019901	protein kinase binding	molecular_function	0.069072	0.69818	23	129086	41	19312	MamblycephalaGene22853.gene,MamblycephalaGene14555.gene,MamblycephalaGene10643.gene,MamblycephalaGene10790.gene,MamblycephalaGene19777.gene,MamblycephalaGene11459.gene,MamblycephalaGene08944.gene,MamblycephalaGene04199.gene,MamblycephalaGene18426.gene,MamblycephalaGene01096.gene,MamblycephalaGene21290.gene,MamblycephalaGene05612.gene,MamblycephalaGene19010.gene,MamblycephalaGene17612.gene,Mamblyc…	--|--|--|--|--|--|--|--|--|--|--|--|--|--|--|--|--|--|--|--|--|--|--|
GO:0046434	organophosphate catabolic process	biological_process	0.069509	0.69818	38	129086	70	19312	MamblycephalaGene19305.gene,MamblycephalaGene06382.gene,MamblycephalaGene01656.gene,MamblycephalaGene22513.gene,MamblycephalaGene08243.gene,MamblycephalaGene00313.gene,MamblycephalaGene21668.gene,MamblycephalaGene03118.gene,MamblycephalaGene19149.gene,MamblycephalaGene13293.gene,MamblycephalaGene08482.gene,MamblycephalaGene10433.gene,MamblycephalaGene01491.gene,MamblycephalaGene09905.gene,Mamblyc…	--|--|--|--|--|--|--|--|--|--|--|--|--|--|--|--|--|--|--|--|--|--|--|--|--|--|--|--|--|--|--|--|--|--|--|--|--|--|
GO:0005083	small GTPase regulator activity	molecular_function	0.069869	0.69818	73	129086	140	19312	MamblycephalaGene19736.gene,MamblycephalaGene05003.gene,MamblycephalaGene05388.gene,MamblycephalaGene18718.gene,MamblycephalaGene02791.gene,MamblycephalaGene12329.gene,MamblycephalaGene20281.gene,MamblycephalaGene07690.gene,MamblycephalaGene23857.gene,MamblycephalaGene20869.gene,MamblycephalaGene21850.gene,MamblycephalaGene01662.gene,MamblycephalaGene23369.gene,MamblycephalaGene13436.gene,Mamblyc…	--|--|--|--|--|--|--|--|--|--|--|--|--|--|--|--|--|--|--|--|--|--|--|--|--|--|--|--|--|--|--|--|--|--|--|--|--|--|--|--|--|--|--|--|--|--|--|--|--|--|--|--|--|--|--|--|--|--|--|--|--|--|--|--|--|--|--|--|--|--|--|--|--|
GO:0006163	purine nucleotide metabolic process	biological_process	0.070164	0.69818	96	129086	194	19312	MamblycephalaGene01764.gene,MamblycephalaGene12954.gene,MamblycephalaGene24157.gene,MamblycephalaGene10629.gene,MamblycephalaGene19669.gene,MamblycephalaGene06864.gene,MamblycephalaGene20430.gene,MamblycephalaGene14117.gene,MamblycephalaGene07648.gene,MamblycephalaGene17905.gene,MamblycephalaGene10334.gene,MamblycephalaGene15908.gene,MamblycephalaGene14058.gene,MamblycephalaGene13928.gene,Mamblyc…	--|--|--|--|--|--|--|--|--|--|--|--|--|--|--|--|--|--|--|--|--|--|--|--|--|--|--|--|--|--|--|--|--|--|--|--|--|--|--|--|--|--|--|--|--|--|--|--|--|--|--|--|--|--|--|--|--|--|--|--|--|--|--|--|--|--|--|--|--|--|--|--|--|--|--|--|--|--|--|--|--|--|--|--|--|
GO:0031982	vesicle	cellular_component	0.070226	0.69818	58	129086	115	19312	MamblycephalaGene18607.gene,MamblycephalaGene10699.gene,MamblycephalaGene23737.gene,MamblycephalaGene12427.gene,MamblycephalaGene18604.gene,MamblycephalaGene11929.gene,MamblycephalaGene19127.gene,MamblycephalaGene07705.gene,MamblycephalaGene11631.gene,MamblycephalaGene02770.gene,MamblycephalaGene15832.gene,MamblycephalaGene13283.gene,MamblycephalaGene21245.gene,MamblycephalaGene08064.gene,Mamblyc…	--|--|--|--|--|--|--|--|--|--|--|--|--|--|--|--|--|--|--|--|--|--|--|--|--|--|--|--|--|--|--|--|--|--|--|--|--|--|--|--|--|--|--|--|--|--|--|--|--|--|--|--|--|--|--|--|--|--|
GO:0071840	cellular component organization or biogenesis	biological_process	0.070566	0.69818	739	129086	1637	19312	MamblycephalaGene07641.gene,MamblycephalaGene08722.gene,MamblycephalaGene17646.gene,MamblycephalaGene10904.gene,MamblycephalaGene15709.gene,MamblycephalaGene17212.gene,MamblycephalaGene11247.gene,MamblycephalaGene09137.gene,MamblycephalaGene10249.gene,MamblycephalaGene17073.gene,MamblycephalaGene20217.gene,MamblycephalaGene02448.gene,MamblycephalaGene21763.gene,MamblycephalaGene06869.gene,Mamblyc…	--|--|--|--|--|--|--|--|--|--|--|--|--|--|--|--|--|--|--|--|--|--|--|--|--|--|--|--|--|--|--|--|--|--|--|--|--|--|--|--|--|--|--|--|--|--|--|--|--|--|--|--|--|--|--|--|--|--|--|--|--|--|--|--|--|--|--|--|--|--|--|--|--|--|--|--|--|--|--|--|--|--|--|--|--|
GO:0000775	chromosome, centromeric region	cellular_component	0.070609	0.69818	83	129086	168	19312	MamblycephalaGene19475.gene,MamblycephalaGene05099.gene,MamblycephalaGene10254.gene,MamblycephalaGene20217.gene,MamblycephalaGene03964.gene,MamblycephalaGene17938.gene,MamblycephalaGene03556.gene,MamblycephalaGene05071.gene,MamblycephalaGene21209.gene,MamblycephalaGene01870.gene,MamblycephalaGene08369.gene,MamblycephalaGene17942.gene,MamblycephalaGene03327.gene,MamblycephalaGene13857.gene,Mamblyc…	--|--|--|--|--|--|--|--|--|--|--|--|--|--|--|--|--|--|--|--|--|--|--|--|--|--|--|--|--|--|--|--|--|--|--|--|--|--|--|--|--|--|--|--|--|--|--|--|--|--|--|--|--|--|--|--|--|--|--|--|--|--|--|--|--|--|--|--|--|--|--|--|--|--|--|--|--|--|--|--|--|--|--|
GO:0044429	mitochondrial part	cellular_component	0.070673	0.69818	114	129086	237	19312	MamblycephalaGene19195.gene,MamblycephalaGene03974.gene,MamblycephalaGene02715.gene,MamblycephalaGene18604.gene,MamblycephalaGene13483.gene,MamblycephalaGene06981.gene,MamblycephalaGene01416.gene,MamblycephalaGene14308.gene,MamblycephalaGene11655.gene,MamblycephalaGene22492.gene,MamblycephalaGene06188.gene,MamblycephalaGene08398.gene,MamblycephalaGene03812.gene,MamblycephalaGene20924.gene,Mamblyc…	--|--|--|--|--|--|--|--|--|--|--|--|--|--|--|--|--|--|--|--|--|--|--|--|--|--|--|--|--|--|--|--|--|--|--|--|--|--|--|--|--|--|--|--|--|--|--|--|--|--|--|--|--|--|--|--|--|--|--|--|--|--|--|--|--|--|--|--|--|--|--|--|--|--|--|--|--|--|--|--|--|--|--|--|--|
GO:0007172	signal complex assembly	biological_process	0.070908	0.69818	6	129086	8	19312	MamblycephalaGene19085.gene,MamblycephalaGene12229.gene,MamblycephalaGene21821.gene,MamblycephalaGene14984.gene,MamblycephalaGene11631.gene,MamblycephalaGene23737.gene	--|--|--|--|--|--|
GO:0007409	axonogenesis	biological_process	0.071308	0.69818	15	129086	25	19312	MamblycephalaGene03655.gene,MamblycephalaGene19690.gene,MamblycephalaGene22613.gene,MamblycephalaGene04291.gene,MamblycephalaGene08401.gene,MamblycephalaGene17115.gene,MamblycephalaGene21770.gene,MamblycephalaGene20206.gene,MamblycephalaGene21690.gene,MamblycephalaGene16423.gene,MamblycephalaGene11462.gene,MamblycephalaGene18282.gene,MamblycephalaGene18709.gene,MamblycephalaGene15322.gene,Mamblyc…	--|--|--|--|--|--|--|--|--|--|--|--|--|--|--|
GO:0007411	axon guidance	biological_process	0.071308	0.69818	15	129086	25	19312	MamblycephalaGene19690.gene,MamblycephalaGene22613.gene,MamblycephalaGene04291.gene,MamblycephalaGene08401.gene,MamblycephalaGene03655.gene,MamblycephalaGene21690.gene,MamblycephalaGene20206.gene,MamblycephalaGene17115.gene,MamblycephalaGene21770.gene,MamblycephalaGene11462.gene,MamblycephalaGene16423.gene,MamblycephalaGene18709.gene,MamblycephalaGene15322.gene,MamblycephalaGene14717.gene,Mamblyc…	--|--|--|--|--|--|--|--|--|--|--|--|--|--|--|
GO:0048667	cell morphogenesis involved in neuron differentiation	biological_process	0.071308	0.69818	15	129086	25	19312	MamblycephalaGene21690.gene,MamblycephalaGene20206.gene,MamblycephalaGene21770.gene,MamblycephalaGene17115.gene,MamblycephalaGene08401.gene,MamblycephalaGene04291.gene,MamblycephalaGene22613.gene,MamblycephalaGene19690.gene,MamblycephalaGene03655.gene,MamblycephalaGene18709.gene,MamblycephalaGene15322.gene,MamblycephalaGene14717.gene,MamblycephalaGene18282.gene,MamblycephalaGene11462.gene,Mamblyc…	--|--|--|--|--|--|--|--|--|--|--|--|--|--|--|
GO:0048812	neuron projection morphogenesis	biological_process	0.071308	0.69818	15	129086	25	19312	MamblycephalaGene18282.gene,MamblycephalaGene15322.gene,MamblycephalaGene14717.gene,MamblycephalaGene18709.gene,MamblycephalaGene16423.gene,MamblycephalaGene11462.gene,MamblycephalaGene21770.gene,MamblycephalaGene17115.gene,MamblycephalaGene20206.gene,MamblycephalaGene21690.gene,MamblycephalaGene03655.gene,MamblycephalaGene08401.gene,MamblycephalaGene04291.gene,MamblycephalaGene22613.gene,Mamblyc…	--|--|--|--|--|--|--|--|--|--|--|--|--|--|--|
GO:0061564	axon development	biological_process	0.071308	0.69818	15	129086	25	19312	MamblycephalaGene21690.gene,MamblycephalaGene20206.gene,MamblycephalaGene21770.gene,MamblycephalaGene17115.gene,MamblycephalaGene04291.gene,MamblycephalaGene08401.gene,MamblycephalaGene19690.gene,MamblycephalaGene22613.gene,MamblycephalaGene03655.gene,MamblycephalaGene14717.gene,MamblycephalaGene15322.gene,MamblycephalaGene18709.gene,MamblycephalaGene18282.gene,MamblycephalaGene11462.gene,Mamblyc…	--|--|--|--|--|--|--|--|--|--|--|--|--|--|--|
GO:0097485	neuron projection guidance	biological_process	0.071308	0.69818	15	129086	25	19312	MamblycephalaGene21690.gene,MamblycephalaGene20206.gene,MamblycephalaGene21770.gene,MamblycephalaGene17115.gene,MamblycephalaGene08401.gene,MamblycephalaGene04291.gene,MamblycephalaGene19690.gene,MamblycephalaGene22613.gene,MamblycephalaGene03655.gene,MamblycephalaGene15322.gene,MamblycephalaGene18709.gene,MamblycephalaGene14717.gene,MamblycephalaGene18282.gene,MamblycephalaGene11462.gene,Mamblyc…	--|--|--|--|--|--|--|--|--|--|--|--|--|--|--|
GO:0016772	transferase activity, transferring phosphorus-containing groups	molecular_function	0.071665	0.69818	797	129086	1736	19312	MamblycephalaGene15204.gene,MamblycephalaGene12517.gene,MamblycephalaGene08837.gene,MamblycephalaGene15604.gene,MamblycephalaGene23434.gene,MamblycephalaGene07705.gene,MamblycephalaGene15301.gene,MamblycephalaGene17708.gene,MamblycephalaGene14696.gene,MamblycephalaGene12338.gene,MamblycephalaGene24077.gene,MamblycephalaGene17528.gene,MamblycephalaGene08122.gene,MamblycephalaGene19744.gene,Mamblyc…	--|--|--|--|--|--|--|--|--|--|--|--|--|--|--|--|--|--|--|--|--|--|--|--|--|--|--|--|--|--|--|--|--|--|--|--|--|--|--|--|--|--|--|--|--|--|--|--|--|--|--|--|--|--|--|--|--|--|--|--|--|--|--|--|--|--|--|--|--|--|--|--|--|--|--|--|--|--|--|--|--|--|--|--|--|
GO:1901135	carbohydrate derivative metabolic process	biological_process	0.071922	0.69818	246	129086	526	19312	MamblycephalaGene13722.gene,MamblycephalaGene13374.gene,MamblycephalaGene05382.gene,MamblycephalaGene01697.gene,MamblycephalaGene01302.gene,MamblycephalaGene03812.gene,MamblycephalaGene16568.gene,MamblycephalaGene09791.gene,MamblycephalaGene06640.gene,MamblycephalaGene09257.gene,MamblycephalaGene03949.gene,MamblycephalaGene19305.gene,MamblycephalaGene18770.gene,MamblycephalaGene01656.gene,Mamblyc…	--|--|--|--|--|--|--|--|--|--|--|--|--|--|--|--|--|--|--|--|--|--|--|--|--|--|--|--|--|--|--|--|--|--|--|--|--|--|--|--|--|--|--|--|--|--|--|--|--|--|--|--|--|--|--|--|--|--|--|--|--|--|--|--|--|--|--|--|--|--|--|--|--|--|--|--|--|--|--|--|--|--|--|--|--|
GO:0004478	methionine adenosyltransferase activity	molecular_function	0.072846	0.69818	6	129086	8	19312	MamblycephalaGene06764.gene,MamblycephalaGene20386.gene,MamblycephalaGene20304.gene,MamblycephalaGene04721.gene,MamblycephalaGene17874.gene,MamblycephalaGene18167.gene	--|--|--|--|--|--|
GO:0006556	S-adenosylmethionine biosynthetic process	biological_process	0.072846	0.69818	6	129086	8	19312	MamblycephalaGene17874.gene,MamblycephalaGene18167.gene,MamblycephalaGene04721.gene,MamblycephalaGene20304.gene,MamblycephalaGene06764.gene,MamblycephalaGene20386.gene	--|--|--|--|--|--|
GO:0046500	S-adenosylmethionine metabolic process	biological_process	0.072846	0.69818	6	129086	8	19312	MamblycephalaGene04721.gene,MamblycephalaGene17874.gene,MamblycephalaGene18167.gene,MamblycephalaGene06764.gene,MamblycephalaGene20386.gene,MamblycephalaGene20304.gene	--|--|--|--|--|--|
GO:0001933	negative regulation of protein phosphorylation	biological_process	0.072885	0.69818	3	129086	3	19312	MamblycephalaGene15426.gene,MamblycephalaGene19112.gene,MamblycephalaGene19862.gene	--|--|--|
GO:0004862	cAMP-dependent protein kinase inhibitor activity	molecular_function	0.072885	0.69818	3	129086	3	19312	MamblycephalaGene19862.gene,MamblycephalaGene19112.gene,MamblycephalaGene15426.gene	--|--|--|
GO:0006469	negative regulation of protein kinase activity	biological_process	0.072885	0.69818	3	129086	3	19312	MamblycephalaGene19862.gene,MamblycephalaGene19112.gene,MamblycephalaGene15426.gene	--|--|--|
GO:0010563	negative regulation of phosphorus metabolic process	biological_process	0.072885	0.69818	3	129086	3	19312	MamblycephalaGene19862.gene,MamblycephalaGene15426.gene,MamblycephalaGene19112.gene	--|--|--|
GO:0031400	negative regulation of protein modification process	biological_process	0.072885	0.69818	3	129086	3	19312	MamblycephalaGene19112.gene,MamblycephalaGene15426.gene,MamblycephalaGene19862.gene	--|--|--|
GO:0033673	negative regulation of kinase activity	biological_process	0.072885	0.69818	3	129086	3	19312	MamblycephalaGene15426.gene,MamblycephalaGene19112.gene,MamblycephalaGene19862.gene	--|--|--|
GO:0042326	negative regulation of phosphorylation	biological_process	0.072885	0.69818	3	129086	3	19312	MamblycephalaGene19112.gene,MamblycephalaGene15426.gene,MamblycephalaGene19862.gene	--|--|--|
GO:0045936	negative regulation of phosphate metabolic process	biological_process	0.072885	0.69818	3	129086	3	19312	MamblycephalaGene19862.gene,MamblycephalaGene15426.gene,MamblycephalaGene19112.gene	--|--|--|
GO:0051348	negative regulation of transferase activity	biological_process	0.072885	0.69818	3	129086	3	19312	MamblycephalaGene19862.gene,MamblycephalaGene19112.gene,MamblycephalaGene15426.gene	--|--|--|
GO:0031625	ubiquitin protein ligase binding	molecular_function	0.072903	0.69818	9	129086	13	19312	MamblycephalaGene05695.gene,MamblycephalaGene00170.gene,MamblycephalaGene01977.gene,MamblycephalaGene07104.gene,MamblycephalaGene16358.gene,MamblycephalaGene09612.gene,MamblycephalaGene05911.gene,MamblycephalaGene07122.gene,MamblycephalaGene21000.gene	--|--|--|--|--|--|--|--|--|
GO:0044389	small conjugating protein ligase binding	molecular_function	0.072903	0.69818	9	129086	13	19312	MamblycephalaGene05695.gene,MamblycephalaGene00170.gene,MamblycephalaGene01977.gene,MamblycephalaGene07104.gene,MamblycephalaGene05911.gene,MamblycephalaGene07122.gene,MamblycephalaGene21000.gene,MamblycephalaGene09612.gene,MamblycephalaGene16358.gene	--|--|--|--|--|--|--|--|--|
GO:0008565	protein transporter activity	molecular_function	0.072904	0.69818	42	129086	82	19312	MamblycephalaGene20859.gene,MamblycephalaGene13879.gene,MamblycephalaGene07990.gene,MamblycephalaGene16242.gene,MamblycephalaGene22057.gene,MamblycephalaGene11947.gene,MamblycephalaGene08123.gene,MamblycephalaGene04158.gene,MamblycephalaGene15739.gene,MamblycephalaGene20028.gene,MamblycephalaGene20106.gene,MamblycephalaGene18261.gene,MamblycephalaGene21206.gene,MamblycephalaGene14470.gene,Mamblyc…	--|--|--|--|--|--|--|--|--|--|--|--|--|--|--|--|--|--|--|--|--|--|--|--|--|--|--|--|--|--|--|--|--|--|--|--|--|--|--|--|--|--|
GO:0003916	DNA topoisomerase activity	molecular_function	0.073225	0.69974	21	129086	36	19312	MamblycephalaGene09938.gene,MamblycephalaGene00596.gene,MamblycephalaGene01921.gene,MamblycephalaGene21683.gene,MamblycephalaGene06642.gene,MamblycephalaGene07374.gene,MamblycephalaGene03632.gene,MamblycephalaGene13633.gene,MamblycephalaGene06280.gene,MamblycephalaGene22210.gene,MamblycephalaGene18098.gene,MamblycephalaGene03384.gene,MamblycephalaGene18896.gene,MamblycephalaGene13332.gene,Mamblyc…	--|--|--|--|--|--|--|--|--|--|--|--|--|--|--|--|--|--|--|--|--|
GO:0005672	transcription factor TFIIA complex	cellular_component	0.073391	0.69982	23	129086	41	19312	MamblycephalaGene17278.gene,MamblycephalaGene04113.gene,MamblycephalaGene07957.gene,MamblycephalaGene15582.gene,MamblycephalaGene12773.gene,MamblycephalaGene20592.gene,MamblycephalaGene23125.gene,MamblycephalaGene16663.gene,MamblycephalaGene03418.gene,MamblycephalaGene17500.gene,MamblycephalaGene18314.gene,MamblycephalaGene22372.gene,MamblycephalaGene10205.gene,MamblycephalaGene17502.gene,Mamblyc…	--|--|--|--|--|--|--|--|--|--|--|--|--|--|--|--|--|--|--|--|--|--|--|
GO:0022804	active transmembrane transporter activity	molecular_function	0.073881	0.70298	118	129086	239	19312	MamblycephalaGene17626.gene,MamblycephalaGene06657.gene,MamblycephalaGene18756.gene,MamblycephalaGene04715.gene,MamblycephalaGene22991.gene,MamblycephalaGene06850.gene,MamblycephalaGene08804.gene,MamblycephalaGene20395.gene,MamblycephalaGene03731.gene,MamblycephalaGene17227.gene,MamblycephalaGene19121.gene,MamblycephalaGene00738.gene,MamblycephalaGene16854.gene,MamblycephalaGene24474.gene,Mamblyc…	--|--|--|--|--|--|--|--|--|--|--|--|--|--|--|--|--|--|--|--|--|--|--|--|--|--|--|--|--|--|--|--|--|--|--|--|--|--|--|--|--|--|--|--|--|--|--|--|--|--|--|--|--|--|--|--|--|--|--|--|--|--|--|--|--|--|--|--|--|--|--|--|--|--|--|--|--|--|--|--|--|--|--|--|--|
GO:0001514	selenocysteine incorporation	biological_process	0.07471	0.70551	3	129086	3	19312	MamblycephalaGene10641.gene,MamblycephalaGene08698.gene,MamblycephalaGene16359.gene	--|--|--|
GO:0006451	translational readthrough	biological_process	0.07471	0.70551	3	129086	3	19312	MamblycephalaGene10641.gene,MamblycephalaGene16359.gene,MamblycephalaGene08698.gene	--|--|--|
GO:0000155	phosphorelay sensor kinase activity	molecular_function	0.075142	0.70551	20	129086	35	19312	MamblycephalaGene01233.gene,MamblycephalaGene14146.gene,MamblycephalaGene09938.gene,MamblycephalaGene04968.gene,MamblycephalaGene03090.gene,MamblycephalaGene06617.gene,MamblycephalaGene02127.gene,MamblycephalaGene14224.gene,MamblycephalaGene05323.gene,MamblycephalaGene05261.gene,MamblycephalaGene09753.gene,MamblycephalaGene07704.gene,MamblycephalaGene19627.gene,MamblycephalaGene05637.gene,Mamblyc…	--|--|--|--|--|--|--|--|--|--|--|--|--|--|--|--|--|--|--|--|
GO:0009512	cytochrome b6f complex	cellular_component	0.075519	0.70551	9	129086	13	19312	MamblycephalaGene14984.gene,MamblycephalaGene01097.gene,MamblycephalaGene14788.gene,MamblycephalaGene10799.gene,MamblycephalaGene10648.gene,MamblycephalaGene21029.gene,MamblycephalaGene11137.gene,MamblycephalaGene13758.gene,MamblycephalaGene05476.gene	--|--|--|--|--|--|--|--|--|
GO:0031300	intrinsic to organelle membrane	cellular_component	0.075716	0.70551	40	129086	76	19312	MamblycephalaGene13651.gene,MamblycephalaGene21165.gene,MamblycephalaGene20590.gene,MamblycephalaGene05553.gene,MamblycephalaGene14446.gene,MamblycephalaGene20411.gene,MamblycephalaGene08676.gene,MamblycephalaGene11979.gene,MamblycephalaGene02715.gene,MamblycephalaGene18455.gene,MamblycephalaGene11519.gene,MamblycephalaGene20371.gene,MamblycephalaGene19992.gene,MamblycephalaGene09429.gene,Mamblyc…	--|--|--|--|--|--|--|--|--|--|--|--|--|--|--|--|--|--|--|--|--|--|--|--|--|--|--|--|--|--|--|--|--|--|--|--|--|--|--|--|
GO:0031301	integral to organelle membrane	cellular_component	0.075716	0.70551	40	129086	76	19312	MamblycephalaGene13267.gene,MamblycephalaGene16356.gene,MamblycephalaGene02594.gene,MamblycephalaGene19060.gene,MamblycephalaGene09429.gene,MamblycephalaGene19992.gene,MamblycephalaGene12161.gene,MamblycephalaGene03655.gene,MamblycephalaGene06486.gene,MamblycephalaGene13047.gene,MamblycephalaGene18623.gene,MamblycephalaGene21624.gene,MamblycephalaGene20411.gene,MamblycephalaGene11979.gene,Mamblyc…	--|--|--|--|--|--|--|--|--|--|--|--|--|--|--|--|--|--|--|--|--|--|--|--|--|--|--|--|--|--|--|--|--|--|--|--|--|--|--|--|
GO:0051382	kinetochore assembly	biological_process	0.075722	0.70551	17	129086	29	19312	MamblycephalaGene08450.gene,MamblycephalaGene07077.gene,MamblycephalaGene18719.gene,MamblycephalaGene03327.gene,MamblycephalaGene13263.gene,MamblycephalaGene06422.gene,MamblycephalaGene05106.gene,MamblycephalaGene18313.gene,MamblycephalaGene21205.gene,MamblycephalaGene22071.gene,MamblycephalaGene14865.gene,MamblycephalaGene15737.gene,MamblycephalaGene07412.gene,MamblycephalaGene20216.gene,Mamblyc…	--|--|--|--|--|--|--|--|--|--|--|--|--|--|--|--|--|
GO:0051383	kinetochore organization	biological_process	0.075722	0.70551	17	129086	29	19312	MamblycephalaGene03556.gene,MamblycephalaGene14416.gene,MamblycephalaGene05486.gene,MamblycephalaGene20216.gene,MamblycephalaGene07412.gene,MamblycephalaGene15737.gene,MamblycephalaGene21205.gene,MamblycephalaGene14865.gene,MamblycephalaGene22071.gene,MamblycephalaGene18719.gene,MamblycephalaGene13263.gene,MamblycephalaGene03327.gene,MamblycephalaGene06422.gene,MamblycephalaGene18313.gene,Mamblyc…	--|--|--|--|--|--|--|--|--|--|--|--|--|--|--|--|--|
GO:0015711	organic anion transport	biological_process	0.075753	0.70551	60	129086	117	19312	MamblycephalaGene06324.gene,MamblycephalaGene08805.gene,MamblycephalaGene03667.gene,MamblycephalaGene05164.gene,MamblycephalaGene19375.gene,MamblycephalaGene16747.gene,MamblycephalaGene21132.gene,MamblycephalaGene17209.gene,MamblycephalaGene08247.gene,MamblycephalaGene14677.gene,MamblycephalaGene06286.gene,MamblycephalaGene03882.gene,MamblycephalaGene23860.gene,MamblycephalaGene02780.gene,Mamblyc…	--|--|--|--|--|--|--|--|--|--|--|--|--|--|--|--|--|--|--|--|--|--|--|--|--|--|--|--|--|--|--|--|--|--|--|--|--|--|--|--|--|--|--|--|--|--|--|--|--|--|--|--|--|--|--|--|--|--|--|--|
GO:0015849	organic acid transport	biological_process	0.075897	0.70551	59	129086	115	19312	MamblycephalaGene05200.gene,MamblycephalaGene20570.gene,MamblycephalaGene03795.gene,MamblycephalaGene19229.gene,MamblycephalaGene10446.gene,MamblycephalaGene05998.gene,MamblycephalaGene02723.gene,MamblycephalaGene10087.gene,MamblycephalaGene05189.gene,MamblycephalaGene14882.gene,MamblycephalaGene21303.gene,MamblycephalaGene23600.gene,MamblycephalaGene04345.gene,MamblycephalaGene09826.gene,Mamblyc…	--|--|--|--|--|--|--|--|--|--|--|--|--|--|--|--|--|--|--|--|--|--|--|--|--|--|--|--|--|--|--|--|--|--|--|--|--|--|--|--|--|--|--|--|--|--|--|--|--|--|--|--|--|--|--|--|--|--|--|
GO:0046942	carboxylic acid transport	biological_process	0.075897	0.70551	59	129086	115	19312	MamblycephalaGene18768.gene,MamblycephalaGene23726.gene,MamblycephalaGene22984.gene,MamblycephalaGene17716.gene,MamblycephalaGene00794.gene,MamblycephalaGene13272.gene,MamblycephalaGene10174.gene,MamblycephalaGene12294.gene,MamblycephalaGene17473.gene,MamblycephalaGene11188.gene,MamblycephalaGene18725.gene,MamblycephalaGene06640.gene,MamblycephalaGene09449.gene,MamblycephalaGene14356.gene,Mamblyc…	--|--|--|--|--|--|--|--|--|--|--|--|--|--|--|--|--|--|--|--|--|--|--|--|--|--|--|--|--|--|--|--|--|--|--|--|--|--|--|--|--|--|--|--|--|--|--|--|--|--|--|--|--|--|--|--|--|--|--|
GO:0022884	macromolecule transmembrane transporter activity	molecular_function	0.076564	0.70744	17	129086	29	19312	MamblycephalaGene19121.gene,MamblycephalaGene03984.gene,MamblycephalaGene07984.gene,MamblycephalaGene14899.gene,MamblycephalaGene04342.gene,MamblycephalaGene15426.gene,MamblycephalaGene18115.gene,MamblycephalaGene10485.gene,MamblycephalaGene10033.gene,MamblycephalaGene19501.gene,MamblycephalaGene18450.gene,MamblycephalaGene15739.gene,MamblycephalaGene00886.gene,MamblycephalaGene22051.gene,Mamblyc…	--|--|--|--|--|--|--|--|--|--|--|--|--|--|--|--|--|
GO:0097159	organic cyclic compound binding	molecular_function	0.076959	0.70744	2518	129086	5729	19312	MamblycephalaGene08992.gene,MamblycephalaGene12945.gene,MamblycephalaGene19873.gene,MamblycephalaGene22527.gene,MamblycephalaGene16511.gene,MamblycephalaGene06797.gene,MamblycephalaGene09048.gene,MamblycephalaGene03076.gene,MamblycephalaGene19663.gene,Mam
GO:0008852	exodeoxyribonuclease I activity	molecular_function	0.077012	0.70744	3	129086	3	19312	MamblycephalaGene22153.gene,MamblycephalaGene12153.gene,MamblycephalaGene10631.gene	--|--|--|
GO:0044282	small molecule catabolic process	biological_process	0.077209	0.70744	19	129086	32	19312	MamblycephalaGene13697.gene,MamblycephalaGene17750.gene,MamblycephalaGene21668.gene,MamblycephalaGene16323.gene,MamblycephalaGene18554.gene,MamblycephalaGene21100.gene,MamblycephalaGene12105.gene,MamblycephalaGene14947.gene,MamblycephalaGene14058.gene,MamblycephalaGene20869.gene,MamblycephalaGene13218.gene,MamblycephalaGene23122.gene,MamblycephalaGene02723.gene,MamblycephalaGene05152.gene,Mamblyc…	--|--|--|--|--|--|--|--|--|--|--|--|--|--|--|--|--|--|--|
GO:0044712	single-organism catabolic process	biological_process	0.077209	0.70744	19	129086	32	19312	MamblycephalaGene11233.gene,MamblycephalaGene15953.gene,MamblycephalaGene18901.gene,MamblycephalaGene21734.gene,MamblycephalaGene24133.gene,MamblycephalaGene02723.gene,MamblycephalaGene05152.gene,MamblycephalaGene23122.gene,MamblycephalaGene14058.gene,MamblycephalaGene20869.gene,MamblycephalaGene13218.gene,MamblycephalaGene12105.gene,MamblycephalaGene14947.gene,MamblycephalaGene21100.gene,Mamblyc…	--|--|--|--|--|--|--|--|--|--|--|--|--|--|--|--|--|--|--|
GO:0006754	ATP biosynthetic process	biological_process	0.077222	0.70744	37	129086	71	19312	MamblycephalaGene23077.gene,MamblycephalaGene13436.gene,MamblycephalaGene18426.gene,MamblycephalaGene16280.gene,MamblycephalaGene18770.gene,MamblycephalaGene21261.gene,MamblycephalaGene18838.gene,MamblycephalaGene05681.gene,MamblycephalaGene18641.gene,MamblycephalaGene05382.gene,MamblycephalaGene14050.gene,MamblycephalaGene20924.gene,MamblycephalaGene01697.gene,MamblycephalaGene03812.gene,Mamblyc…	--|--|--|--|--|--|--|--|--|--|--|--|--|--|--|--|--|--|--|--|--|--|--|--|--|--|--|--|--|--|--|--|--|--|--|--|--|
GO:0006784	heme a biosynthetic process	biological_process	0.077381	0.70744	3	129086	3	19312	MamblycephalaGene18729.gene,MamblycephalaGene02922.gene,MamblycephalaGene04589.gene	--|--|--|
GO:0046160	heme a metabolic process	biological_process	0.077381	0.70744	3	129086	3	19312	MamblycephalaGene18729.gene,MamblycephalaGene02922.gene,MamblycephalaGene04589.gene	--|--|--|
GO:0018196	peptidyl-asparagine modification	biological_process	0.077874	0.70902	3	129086	3	19312	MamblycephalaGene11935.gene,MamblycephalaGene11089.gene,MamblycephalaGene22452.gene	--|--|--|
GO:0018279	protein N-linked glycosylation via asparagine	biological_process	0.077874	0.70902	3	129086	3	19312	MamblycephalaGene11935.gene,MamblycephalaGene11089.gene,MamblycephalaGene22452.gene	--|--|--|
GO:0044455	mitochondrial membrane part	cellular_component	0.078153	0.70974	53	129086	104	19312	MamblycephalaGene18007.gene,MamblycephalaGene14866.gene,MamblycephalaGene09130.gene,MamblycephalaGene04794.gene,MamblycephalaGene13108.gene,MamblycephalaGene16350.gene,MamblycephalaGene09826.gene,MamblycephalaGene01995.gene,MamblycephalaGene13928.gene,MamblycephalaGene12408.gene,MamblycephalaGene15426.gene,MamblycephalaGene14908.gene,MamblycephalaGene05493.gene,MamblycephalaGene10466.gene,Mamblyc…	--|--|--|--|--|--|--|--|--|--|--|--|--|--|--|--|--|--|--|--|--|--|--|--|--|--|--|--|--|--|--|--|--|--|--|--|--|--|--|--|--|--|--|--|--|--|--|--|--|--|--|--|--|
GO:0030158	protein xylosyltransferase activity	molecular_function	0.078593	0.70974	3	129086	3	19312	MamblycephalaGene23557.gene,MamblycephalaGene20614.gene,MamblycephalaGene11485.gene	--|--|--|
GO:0035252	UDP-xylosyltransferase activity	molecular_function	0.078593	0.70974	3	129086	3	19312	MamblycephalaGene23557.gene,MamblycephalaGene20614.gene,MamblycephalaGene11485.gene	--|--|--|
GO:0042285	xylosyltransferase activity	molecular_function	0.078593	0.70974	3	129086	3	19312	MamblycephalaGene11485.gene,MamblycephalaGene23557.gene,MamblycephalaGene20614.gene	--|--|--|
GO:0005868	cytoplasmic dynein complex	cellular_component	0.078975	0.71095	5	129086	6	19312	MamblycephalaGene23109.gene,MamblycephalaGene11588.gene,MamblycephalaGene05184.gene,MamblycephalaGene13202.gene,MamblycephalaGene12774.gene	--|--|--|--|--|
GO:0060590	ATPase regulator activity	molecular_function	0.079048	0.71095	23	129086	43	19312	MamblycephalaGene02193.gene,MamblycephalaGene12424.gene,MamblycephalaGene09905.gene,MamblycephalaGene12427.gene,MamblycephalaGene08227.gene,MamblycephalaGene19181.gene,MamblycephalaGene01098.gene,MamblycephalaGene02190.gene,MamblycephalaGene04032.gene,MamblycephalaGene03118.gene,MamblycephalaGene08935.gene,MamblycephalaGene10526.gene,MamblycephalaGene10614.gene,MamblycephalaGene11390.gene,Mamblyc…	--|--|--|--|--|--|--|--|--|--|--|--|--|--|--|--|--|--|--|--|--|--|--|
GO:0005885	Arp2/3 protein complex	cellular_component	0.079276	0.71153	9	129086	14	19312	MamblycephalaGene22513.gene,MamblycephalaGene17073.gene,MamblycephalaGene11822.gene,MamblycephalaGene09843.gene,MamblycephalaGene18956.gene,MamblycephalaGene05713.gene,MamblycephalaGene17535.gene,MamblycephalaGene15591.gene,MamblycephalaGene00549.gene	--|--|--|--|--|--|--|--|--|
GO:1901363	heterocyclic compound binding	molecular_function	0.079433	0.71153	2517	129086	5728	19312	MamblycephalaGene21664.gene,MamblycephalaGene04505.gene,MamblycephalaGene04790.gene,MamblycephalaGene15811.gene,MamblycephalaGene04909.gene,MamblycephalaGene00445.gene,MamblycephalaGene12329.gene,MamblycephalaGene00617.gene,MamblycephalaGene24540.gene,Mam
GO:0043603	cellular amide metabolic process	biological_process	0.079684	0.71234	39	129086	73	19312	MamblycephalaGene17357.gene,MamblycephalaGene09839.gene,MamblycephalaGene03234.gene,MamblycephalaGene03243.gene,MamblycephalaGene10025.gene,MamblycephalaGene10741.gene,MamblycephalaGene18814.gene,MamblycephalaGene03388.gene,MamblycephalaGene24398.gene,MamblycephalaGene10713.gene,MamblycephalaGene20251.gene,MamblycephalaGene01484.gene,MamblycephalaGene03055.gene,MamblycephalaGene02701.gene,Mamblyc…	--|--|--|--|--|--|--|--|--|--|--|--|--|--|--|--|--|--|--|--|--|--|--|--|--|--|--|--|--|--|--|--|--|--|--|--|--|--|--|
GO:0008658	penicillin binding	molecular_function	0.080534	0.71524	3	129086	3	19312	MamblycephalaGene11122.gene,MamblycephalaGene15187.gene,MamblycephalaGene12812.gene	--|--|--|
GO:0033293	monocarboxylic acid binding	molecular_function	0.080534	0.71524	3	129086	3	19312	MamblycephalaGene15187.gene,MamblycephalaGene11122.gene,MamblycephalaGene12812.gene	--|--|--|
GO:0044459	plasma membrane part	cellular_component	0.080564	0.71524	98	129086	205	19312	MamblycephalaGene13205.gene,MamblycephalaGene22582.gene,MamblycephalaGene18720.gene,MamblycephalaGene00114.gene,MamblycephalaGene06593.gene,MamblycephalaGene18637.gene,MamblycephalaGene20149.gene,MamblycephalaGene06538.gene,MamblycephalaGene16065.gene,MamblycephalaGene11470.gene,MamblycephalaGene01292.gene,MamblycephalaGene11262.gene,MamblycephalaGene18839.gene,MamblycephalaGene19489.gene,Mamblyc…	--|--|--|--|--|--|--|--|--|--|--|--|--|--|--|--|--|--|--|--|--|--|--|--|--|--|--|--|--|--|--|--|--|--|--|--|--|--|--|--|--|--|--|--|--|--|--|--|--|--|--|--|--|--|--|--|--|--|--|--|--|--|--|--|--|--|--|--|--|--|--|--|--|--|--|--|--|--|--|--|--|--|--|--|--|
GO:0016814	hydrolase activity, acting on carbon-nitrogen (but not peptide) bonds, in cyclic amidines	molecular_function	0.080654	0.71524	16	129086	27	19312	MamblycephalaGene24161.gene,MamblycephalaGene15578.gene,MamblycephalaGene06618.gene,MamblycephalaGene16353.gene,MamblycephalaGene03987.gene,MamblycephalaGene03775.gene,MamblycephalaGene14931.gene,MamblycephalaGene12432.gene,MamblycephalaGene23100.gene,MamblycephalaGene02424.gene,MamblycephalaGene06613.gene,MamblycephalaGene15477.gene,MamblycephalaGene08282.gene,MamblycephalaGene00674.gene,Mamblyc…	--|--|--|--|--|--|--|--|--|--|--|--|--|--|--|--|
GO:0005977	glycogen metabolic process	biological_process	0.081393	0.71892	3	129086	3	19312	MamblycephalaGene16648.gene,MamblycephalaGene23898.gene,MamblycephalaGene00573.gene	--|--|--|
GO:0005978	glycogen biosynthetic process	biological_process	0.081393	0.71892	3	129086	3	19312	MamblycephalaGene16648.gene,MamblycephalaGene00573.gene,MamblycephalaGene23898.gene	--|--|--|
GO:0005852	eukaryotic translation initiation factor 3 complex	cellular_component	0.082136	0.72404	11	129086	17	19312	MamblycephalaGene21193.gene,MamblycephalaGene20053.gene,MamblycephalaGene16315.gene,MamblycephalaGene09693.gene,MamblycephalaGene17290.gene,MamblycephalaGene19769.gene,MamblycephalaGene17821.gene,MamblycephalaGene16663.gene,MamblycephalaGene13109.gene,MamblycephalaGene20346.gene,MamblycephalaGene04567.gene	--|--|--|--|--|--|--|--|--|--|--|
GO:0016023	cytoplasmic membrane-bounded vesicle	cellular_component	0.082356	0.72454	49	129086	97	19312	MamblycephalaGene18816.gene,MamblycephalaGene12490.gene,MamblycephalaGene06339.gene,MamblycephalaGene15868.gene,MamblycephalaGene13216.gene,MamblycephalaGene19610.gene,MamblycephalaGene18917.gene,MamblycephalaGene23737.gene,MamblycephalaGene12427.gene,MamblycephalaGene18607.gene,MamblycephalaGene10699.gene,MamblycephalaGene18604.gene,MamblycephalaGene11631.gene,MamblycephalaGene07705.gene,Mamblyc…	--|--|--|--|--|--|--|--|--|--|--|--|--|--|--|--|--|--|--|--|--|--|--|--|--|--|--|--|--|--|--|--|--|--|--|--|--|--|--|--|--|--|--|--|--|--|--|--|--|
GO:0030054	cell junction	cellular_component	0.083021	0.72894	18	129086	31	19312	MamblycephalaGene14984.gene,MamblycephalaGene01143.gene,MamblycephalaGene11631.gene,MamblycephalaGene17477.gene,MamblycephalaGene11064.gene,MamblycephalaGene00393.gene,MamblycephalaGene23737.gene,MamblycephalaGene12229.gene,MamblycephalaGene19085.gene,MamblycephalaGene18473.gene,MamblycephalaGene01981.gene,MamblycephalaGene06491.gene,MamblycephalaGene21821.gene,MamblycephalaGene16235.gene,Mamblyc…	--|--|--|--|--|--|--|--|--|--|--|--|--|--|--|--|--|--|
GO:0032993	protein-DNA complex	cellular_component	0.083788	0.72997	20	129086	39	19312	MamblycephalaGene22122.gene,MamblycephalaGene21798.gene,MamblycephalaGene22252.gene,MamblycephalaGene06388.gene,MamblycephalaGene05854.gene,MamblycephalaGene00188.gene,MamblycephalaGene05834.gene,MamblycephalaGene16447.gene,MamblycephalaGene18956.gene,MamblycephalaGene06469.gene,MamblycephalaGene06802.gene,MamblycephalaGene09726.gene,MamblycephalaGene20458.gene,MamblycephalaGene20958.gene,Mamblyc…	--|--|--|--|--|--|--|--|--|--|--|--|--|--|--|--|--|--|--|--|
GO:0031410	cytoplasmic vesicle	cellular_component	0.083807	0.72997	57	129086	114	19312	MamblycephalaGene06339.gene,MamblycephalaGene15868.gene,MamblycephalaGene12490.gene,MamblycephalaGene18816.gene,MamblycephalaGene13216.gene,MamblycephalaGene10910.gene,MamblycephalaGene19610.gene,MamblycephalaGene18917.gene,MamblycephalaGene10699.gene,MamblycephalaGene18607.gene,MamblycephalaGene12427.gene,MamblycephalaGene23737.gene,MamblycephalaGene18604.gene,MamblycephalaGene11929.gene,Mamblyc…	--|--|--|--|--|--|--|--|--|--|--|--|--|--|--|--|--|--|--|--|--|--|--|--|--|--|--|--|--|--|--|--|--|--|--|--|--|--|--|--|--|--|--|--|--|--|--|--|--|--|--|--|--|--|--|--|--|
GO:0042398	cellular modified amino acid biosynthetic process	biological_process	0.085378	0.72997	25	129086	45	19312	MamblycephalaGene03974.gene,MamblycephalaGene08134.gene,MamblycephalaGene20304.gene,MamblycephalaGene20386.gene,MamblycephalaGene18167.gene,MamblycephalaGene03243.gene,MamblycephalaGene17874.gene,MamblycephalaGene04721.gene,MamblycephalaGene11141.gene,MamblycephalaGene09450.gene,MamblycephalaGene06764.gene,MamblycephalaGene04416.gene,MamblycephalaGene09119.gene,MamblycephalaGene18512.gene,Mamblyc…	--|--|--|--|--|--|--|--|--|--|--|--|--|--|--|--|--|--|--|--|--|--|--|--|--|
GO:0051087	chaperone binding	molecular_function	0.085434	0.72997	17	129086	31	19312	MamblycephalaGene08227.gene,MamblycephalaGene12427.gene,MamblycephalaGene17369.gene,MamblycephalaGene12424.gene,MamblycephalaGene04032.gene,MamblycephalaGene02190.gene,MamblycephalaGene09339.gene,MamblycephalaGene11390.gene,MamblycephalaGene10614.gene,MamblycephalaGene08935.gene,MamblycephalaGene11912.gene,MamblycephalaGene22882.gene,MamblycephalaGene09473.gene,MamblycephalaGene22883.gene,Mamblyc…	--|--|--|--|--|--|--|--|--|--|--|--|--|--|--|--|--|
GO:0008009	chemokine activity	molecular_function	0.085499	0.72997	21	129086	42	19312	MamblycephalaGene03346.gene,MamblycephalaGene19829.gene,MamblycephalaGene03343.gene,MamblycephalaGene19238.gene,MamblycephalaGene03505.gene,MamblycephalaGene02820.gene,MamblycephalaGene23610.gene,MamblycephalaGene19089.gene,MamblycephalaGene20289.gene,MamblycephalaGene11254.gene,MamblycephalaGene00805.gene,MamblycephalaGene08503.gene,MamblycephalaGene19510.gene,MamblycephalaGene20941.gene,Mamblyc…	--|--|--|--|--|--|--|--|--|--|--|--|--|--|--|--|--|--|--|--|--|
GO:0042379	chemokine receptor binding	molecular_function	0.085499	0.72997	21	129086	42	19312	MamblycephalaGene22080.gene,MamblycephalaGene03344.gene,MamblycephalaGene20604.gene,MamblycephalaGene22618.gene,MamblycephalaGene03347.gene,MamblycephalaGene09635.gene,MamblycephalaGene00685.gene,MamblycephalaGene08503.gene,MamblycephalaGene11254.gene,MamblycephalaGene00805.gene,MamblycephalaGene19510.gene,MamblycephalaGene20941.gene,MamblycephalaGene20289.gene,MamblycephalaGene19089.gene,Mamblyc…	--|--|--|--|--|--|--|--|--|--|--|--|--|--|--|--|--|--|--|--|--|
GO:0019900	kinase binding	molecular_function	0.086732	0.72997	24	129086	44	19312	MamblycephalaGene03974.gene,MamblycephalaGene05308.gene,MamblycephalaGene04032.gene,MamblycephalaGene08605.gene,MamblycephalaGene05372.gene,MamblycephalaGene03327.gene,MamblycephalaGene19010.gene,MamblycephalaGene05612.gene,MamblycephalaGene16724.gene,MamblycephalaGene03556.gene,MamblycephalaGene17612.gene,MamblycephalaGene17009.gene,MamblycephalaGene10643.gene,MamblycephalaGene14555.gene,Mamblyc…	--|--|--|--|--|--|--|--|--|--|--|--|--|--|--|--|--|--|--|--|--|--|--|--|
GO:0016616	oxidoreductase activity, acting on the CH-OH group of donors, NAD or NADP as acceptor	molecular_function	0.086958	0.72997	73	129086	146	19312	MamblycephalaGene00457.gene,MamblycephalaGene06333.gene,MamblycephalaGene01240.gene,MamblycephalaGene01484.gene,MamblycephalaGene03887.gene,MamblycephalaGene16650.gene,MamblycephalaGene23659.gene,MamblycephalaGene06784.gene,MamblycephalaGene08160.gene,MamblycephalaGene06618.gene,MamblycephalaGene00072.gene,MamblycephalaGene05709.gene,MamblycephalaGene00124.gene,MamblycephalaGene03176.gene,Mamblyc…	--|--|--|--|--|--|--|--|--|--|--|--|--|--|--|--|--|--|--|--|--|--|--|--|--|--|--|--|--|--|--|--|--|--|--|--|--|--|--|--|--|--|--|--|--|--|--|--|--|--|--|--|--|--|--|--|--|--|--|--|--|--|--|--|--|--|--|--|--|--|--|--|--|
GO:0005667	transcription factor complex	cellular_component	0.087772	0.72997	53	129086	112	19312	MamblycephalaGene10668.gene,MamblycephalaGene06072.gene,MamblycephalaGene17502.gene,MamblycephalaGene09574.gene,MamblycephalaGene20487.gene,MamblycephalaGene14373.gene,MamblycephalaGene15012.gene,MamblycephalaGene00327.gene,MamblycephalaGene05982.gene,MamblycephalaGene14749.gene,MamblycephalaGene22372.gene,MamblycephalaGene22007.gene,MamblycephalaGene06461.gene,MamblycephalaGene03418.gene,Mamblyc…	--|--|--|--|--|--|--|--|--|--|--|--|--|--|--|--|--|--|--|--|--|--|--|--|--|--|--|--|--|--|--|--|--|--|--|--|--|--|--|--|--|--|--|--|--|--|--|--|--|--|--|--|--|
GO:0010035	response to inorganic substance	biological_process	0.088553	0.72997	17	129086	30	19312	MamblycephalaGene06392.gene,MamblycephalaGene13527.gene,MamblycephalaGene03795.gene,MamblycephalaGene15392.gene,MamblycephalaGene01931.gene,MamblycephalaGene10741.gene,MamblycephalaGene15013.gene,MamblycephalaGene19337.gene,MamblycephalaGene17613.gene,MamblycephalaGene15221.gene,MamblycephalaGene16659.gene,MamblycephalaGene20832.gene,MamblycephalaGene18572.gene,MamblycephalaGene18814.gene,Mamblyc…	--|--|--|--|--|--|--|--|--|--|--|--|--|--|--|--|--|
GO:0051056	regulation of small GTPase mediated signal transduction	biological_process	0.088602	0.72997	70	129086	134	19312	MamblycephalaGene20396.gene,MamblycephalaGene13247.gene,MamblycephalaGene09147.gene,MamblycephalaGene10087.gene,MamblycephalaGene20998.gene,MamblycephalaGene20487.gene,MamblycephalaGene19788.gene,MamblycephalaGene13999.gene,MamblycephalaGene14921.gene,MamblycephalaGene09605.gene,MamblycephalaGene07326.gene,MamblycephalaGene20508.gene,MamblycephalaGene19770.gene,MamblycephalaGene00664.gene,Mamblyc…	--|--|--|--|--|--|--|--|--|--|--|--|--|--|--|--|--|--|--|--|--|--|--|--|--|--|--|--|--|--|--|--|--|--|--|--|--|--|--|--|--|--|--|--|--|--|--|--|--|--|--|--|--|--|--|--|--|--|--|--|--|--|--|--|--|--|--|--|--|--|
GO:0046039	GTP metabolic process	biological_process	0.089168	0.72997	18	129086	31	19312	MamblycephalaGene03038.gene,MamblycephalaGene00507.gene,MamblycephalaGene11623.gene,MamblycephalaGene23817.gene,MamblycephalaGene06505.gene,MamblycephalaGene18031.gene,MamblycephalaGene13293.gene,MamblycephalaGene01656.gene,MamblycephalaGene06382.gene,MamblycephalaGene08243.gene,MamblycephalaGene10629.gene,MamblycephalaGene12199.gene,MamblycephalaGene20598.gene,MamblycephalaGene10538.gene,Mamblyc…	--|--|--|--|--|--|--|--|--|--|--|--|--|--|--|--|--|--|
GO:0015919	peroxisomal membrane transport	biological_process	0.089623	0.72997	3	129086	3	19312	MamblycephalaGene05553.gene,MamblycephalaGene19992.gene,MamblycephalaGene13651.gene	--|--|--|
GO:0045046	protein import into peroxisome membrane	biological_process	0.089623	0.72997	3	129086	3	19312	MamblycephalaGene05553.gene,MamblycephalaGene19992.gene,MamblycephalaGene13651.gene	--|--|--|
GO:0006415	translational termination	biological_process	0.090068	0.72997	11	129086	18	19312	MamblycephalaGene17439.gene,MamblycephalaGene10172.gene,MamblycephalaGene06132.gene,MamblycephalaGene16333.gene,MamblycephalaGene10632.gene,MamblycephalaGene14826.gene,MamblycephalaGene21290.gene,MamblycephalaGene13857.gene,MamblycephalaGene17167.gene,MamblycephalaGene20028.gene,MamblycephalaGene08667.gene	--|--|--|--|--|--|--|--|--|--|--|
GO:0003873	6-phosphofructo-2-kinase activity	molecular_function	0.09041	0.72997	14	129086	24	19312	MamblycephalaGene09254.gene,MamblycephalaGene15647.gene,MamblycephalaGene05676.gene,MamblycephalaGene06223.gene,MamblycephalaGene12629.gene,MamblycephalaGene03149.gene,MamblycephalaGene14804.gene,MamblycephalaGene18341.gene,MamblycephalaGene14365.gene,MamblycephalaGene02240.gene,MamblycephalaGene11671.gene,MamblycephalaGene21745.gene,MamblycephalaGene20231.gene,MamblycephalaGene17572.gene	--|--|--|--|--|--|--|--|--|--|--|--|--|--|
GO:0006000	fructose metabolic process	biological_process	0.09041	0.72997	14	129086	24	19312	MamblycephalaGene20231.gene,MamblycephalaGene11671.gene,MamblycephalaGene21745.gene,MamblycephalaGene17572.gene,MamblycephalaGene14365.gene,MamblycephalaGene02240.gene,MamblycephalaGene14804.gene,MamblycephalaGene03149.gene,MamblycephalaGene18341.gene,MamblycephalaGene05676.gene,MamblycephalaGene15647.gene,MamblycephalaGene09254.gene,MamblycephalaGene06223.gene,MamblycephalaGene12629.gene	--|--|--|--|--|--|--|--|--|--|--|--|--|--|
GO:0009579	thylakoid	cellular_component	0.091219	0.72997	52	129086	101	19312	MamblycephalaGene14788.gene,MamblycephalaGene20070.gene,MamblycephalaGene04587.gene,MamblycephalaGene01395.gene,MamblycephalaGene21029.gene,MamblycephalaGene00913.gene,MamblycephalaGene01759.gene,MamblycephalaGene15013.gene,MamblycephalaGene09517.gene,MamblycephalaGene20957.gene,MamblycephalaGene05476.gene,MamblycephalaGene07531.gene,MamblycephalaGene13758.gene,MamblycephalaGene01097.gene,Mamblyc…	--|--|--|--|--|--|--|--|--|--|--|--|--|--|--|--|--|--|--|--|--|--|--|--|--|--|--|--|--|--|--|--|--|--|--|--|--|--|--|--|--|--|--|--|--|--|--|--|--|--|--|--|
GO:0044436	thylakoid part	cellular_component	0.091219	0.72997	52	129086	101	19312	MamblycephalaGene01042.gene,MamblycephalaGene10648.gene,MamblycephalaGene08704.gene,MamblycephalaGene22547.gene,MamblycephalaGene23160.gene,MamblycephalaGene22052.gene,MamblycephalaGene00483.gene,MamblycephalaGene17938.gene,MamblycephalaGene20299.gene,MamblycephalaGene05637.gene,MamblycephalaGene07611.gene,MamblycephalaGene05071.gene,MamblycephalaGene11942.gene,MamblycephalaGene10007.gene,Mamblyc…	--|--|--|--|--|--|--|--|--|--|--|--|--|--|--|--|--|--|--|--|--|--|--|--|--|--|--|--|--|--|--|--|--|--|--|--|--|--|--|--|--|--|--|--|--|--|--|--|--|--|--|--|
GO:0015889	cobalamin transport	biological_process	0.091262	0.72997	3	129086	3	19312	MamblycephalaGene09738.gene,MamblycephalaGene24323.gene,MamblycephalaGene11424.gene	--|--|--|
GO:0005798	Golgi-associated vesicle	cellular_component	0.091557	0.72997	7	129086	10	19312	MamblycephalaGene20689.gene,MamblycephalaGene02997.gene,MamblycephalaGene19392.gene,MamblycephalaGene10699.gene,MamblycephalaGene16637.gene,MamblycephalaGene20382.gene,MamblycephalaGene10904.gene	--|--|--|--|--|--|--|
GO:0030660	Golgi-associated vesicle membrane	cellular_component	0.091557	0.72997	7	129086	10	19312	MamblycephalaGene16637.gene,MamblycephalaGene20382.gene,MamblycephalaGene10904.gene,MamblycephalaGene10699.gene,MamblycephalaGene19392.gene,MamblycephalaGene02997.gene,MamblycephalaGene20689.gene	--|--|--|--|--|--|--|
GO:0009142	nucleoside triphosphate biosynthetic process	biological_process	0.0916	0.72997	41	129086	81	19312	MamblycephalaGene20430.gene,MamblycephalaGene10334.gene,MamblycephalaGene08172.gene,MamblycephalaGene17905.gene,MamblycephalaGene23817.gene,MamblycephalaGene06505.gene,MamblycephalaGene06850.gene,MamblycephalaGene14058.gene,MamblycephalaGene12954.gene,MamblycephalaGene01764.gene,MamblycephalaGene24157.gene,MamblycephalaGene12199.gene,MamblycephalaGene05516.gene,MamblycephalaGene14866.gene,Mamblyc…	--|--|--|--|--|--|--|--|--|--|--|--|--|--|--|--|--|--|--|--|--|--|--|--|--|--|--|--|--|--|--|--|--|--|--|--|--|--|--|--|--|
GO:0009145	purine nucleoside triphosphate biosynthetic process	biological_process	0.0916	0.72997	41	129086	81	19312	MamblycephalaGene18007.gene,MamblycephalaGene14866.gene,MamblycephalaGene09130.gene,MamblycephalaGene20382.gene,MamblycephalaGene14730.gene,MamblycephalaGene13928.gene,MamblycephalaGene06850.gene,MamblycephalaGene06505.gene,MamblycephalaGene23817.gene,MamblycephalaGene14058.gene,MamblycephalaGene20430.gene,MamblycephalaGene17905.gene,MamblycephalaGene08172.gene,MamblycephalaGene10334.gene,Mamblyc…	--|--|--|--|--|--|--|--|--|--|--|--|--|--|--|--|--|--|--|--|--|--|--|--|--|--|--|--|--|--|--|--|--|--|--|--|--|--|--|--|--|
GO:0009201	ribonucleoside triphosphate biosynthetic process	biological_process	0.0916	0.72997	41	129086	81	19312	MamblycephalaGene13417.gene,MamblycephalaGene09231.gene,MamblycephalaGene04841.gene,MamblycephalaGene11141.gene,MamblycephalaGene09095.gene,MamblycephalaGene18604.gene,MamblycephalaGene01175.gene,MamblycephalaGene13436.gene,MamblycephalaGene23077.gene,MamblycephalaGene18426.gene,MamblycephalaGene16280.gene,MamblycephalaGene18770.gene,MamblycephalaGene21261.gene,MamblycephalaGene18838.gene,Mamblyc…	--|--|--|--|--|--|--|--|--|--|--|--|--|--|--|--|--|--|--|--|--|--|--|--|--|--|--|--|--|--|--|--|--|--|--|--|--|--|--|--|--|
GO:0009206	purine ribonucleoside triphosphate biosynthetic process	biological_process	0.0916	0.72997	41	129086	81	19312	MamblycephalaGene14730.gene,MamblycephalaGene13928.gene,MamblycephalaGene18007.gene,MamblycephalaGene14866.gene,MamblycephalaGene20382.gene,MamblycephalaGene09130.gene,MamblycephalaGene05516.gene,MamblycephalaGene01764.gene,MamblycephalaGene12954.gene,MamblycephalaGene12199.gene,MamblycephalaGene24157.gene,MamblycephalaGene06850.gene,MamblycephalaGene06505.gene,MamblycephalaGene23817.gene,Mamblyc…	--|--|--|--|--|--|--|--|--|--|--|--|--|--|--|--|--|--|--|--|--|--|--|--|--|--|--|--|--|--|--|--|--|--|--|--|--|--|--|--|--|
GO:0004713	protein tyrosine kinase activity	molecular_function	0.091722	0.72997	21	129086	37	19312	MamblycephalaGene07301.gene,MamblycephalaGene14984.gene,MamblycephalaGene08388.gene,MamblycephalaGene08195.gene,MamblycephalaGene11631.gene,MamblycephalaGene01080.gene,MamblycephalaGene11902.gene,MamblycephalaGene20519.gene,MamblycephalaGene13783.gene,MamblycephalaGene23737.gene,MamblycephalaGene19085.gene,MamblycephalaGene12229.gene,MamblycephalaGene11060.gene,MamblycephalaGene18867.gene,Mamblyc…	--|--|--|--|--|--|--|--|--|--|--|--|--|--|--|--|--|--|--|--|--|
GO:0044427	chromosomal part	cellular_component	0.091794	0.72997	114	129086	241	19312	MamblycephalaGene10612.gene,MamblycephalaGene04357.gene,MamblycephalaGene06469.gene,MamblycephalaGene14416.gene,MamblycephalaGene12345.gene,MamblycephalaGene24478.gene,MamblycephalaGene12133.gene,MamblycephalaGene05964.gene,MamblycephalaGene06388.gene,MamblycephalaGene22122.gene,MamblycephalaGene15881.gene,MamblycephalaGene21928.gene,MamblycephalaGene19326.gene,MamblycephalaGene22347.gene,Mamblyc…	--|--|--|--|--|--|--|--|--|--|--|--|--|--|--|--|--|--|--|--|--|--|--|--|--|--|--|--|--|--|--|--|--|--|--|--|--|--|--|--|--|--|--|--|--|--|--|--|--|--|--|--|--|--|--|--|--|--|--|--|--|--|--|--|--|--|--|--|--|--|--|--|--|--|--|--|--|--|--|--|--|--|--|--|--|
GO:0000012	single strand break repair	biological_process	0.092124	0.72997	5	129086	7	19312	MamblycephalaGene24175.gene,MamblycephalaGene22847.gene,MamblycephalaGene07566.gene,MamblycephalaGene13650.gene,MamblycephalaGene09921.gene	--|--|--|--|--|
GO:0016614	oxidoreductase activity, acting on CH-OH group of donors	molecular_function	0.093085	0.72997	78	129086	157	19312	MamblycephalaGene21278.gene,MamblycephalaGene06345.gene,MamblycephalaGene01305.gene,MamblycephalaGene00937.gene,MamblycephalaGene19027.gene,MamblycephalaGene06801.gene,MamblycephalaGene06542.gene,MamblycephalaGene15908.gene,MamblycephalaGene10825.gene,MamblycephalaGene14672.gene,MamblycephalaGene03197.gene,MamblycephalaGene05099.gene,MamblycephalaGene14603.gene,MamblycephalaGene22445.gene,Mamblyc…	--|--|--|--|--|--|--|--|--|--|--|--|--|--|--|--|--|--|--|--|--|--|--|--|--|--|--|--|--|--|--|--|--|--|--|--|--|--|--|--|--|--|--|--|--|--|--|--|--|--|--|--|--|--|--|--|--|--|--|--|--|--|--|--|--|--|--|--|--|--|--|--|--|--|--|--|--|--|
GO:0010167	response to nitrate	biological_process	0.093881	0.72997	4	129086	5	19312	MamblycephalaGene13527.gene,MamblycephalaGene15013.gene,MamblycephalaGene15392.gene,MamblycephalaGene16659.gene	--|--|--|--|
GO:0015706	nitrate transport	biological_process	0.093881	0.72997	4	129086	5	19312	MamblycephalaGene15392.gene,MamblycephalaGene15013.gene,MamblycephalaGene13527.gene,MamblycephalaGene16659.gene	--|--|--|--|
GO:0033821	DNA beta-glucosyltransferase activity	molecular_function	0.093909	0.72997	3	129086	3	19312	MamblycephalaGene08998.gene,MamblycephalaGene12850.gene,MamblycephalaGene04234.gene	--|--|--|
GO:0043066	negative regulation of apoptotic process	biological_process	0.093921	0.72997	16	129086	27	19312	MamblycephalaGene18950.gene,MamblycephalaGene11169.gene,MamblycephalaGene12463.gene,MamblycephalaGene14958.gene,MamblycephalaGene23656.gene,MamblycephalaGene21248.gene,MamblycephalaGene08371.gene,MamblycephalaGene04193.gene,MamblycephalaGene10847.gene,MamblycephalaGene19542.gene,MamblycephalaGene00239.gene,MamblycephalaGene15161.gene,MamblycephalaGene22331.gene,MamblycephalaGene13754.gene,Mamblyc…	--|--|--|--|--|--|--|--|--|--|--|--|--|--|--|--|
GO:0043069	negative regulation of programmed cell death	biological_process	0.093921	0.72997	16	129086	27	19312	MamblycephalaGene21248.gene,MamblycephalaGene08371.gene,MamblycephalaGene04193.gene,MamblycephalaGene11169.gene,MamblycephalaGene12463.gene,MamblycephalaGene14958.gene,MamblycephalaGene23656.gene,MamblycephalaGene18950.gene,MamblycephalaGene12741.gene,MamblycephalaGene20628.gene,MamblycephalaGene22331.gene,MamblycephalaGene13754.gene,MamblycephalaGene10847.gene,MamblycephalaGene19542.gene,Mamblyc…	--|--|--|--|--|--|--|--|--|--|--|--|--|--|--|--|
GO:0060548	negative regulation of cell death	biological_process	0.093921	0.72997	16	129086	27	19312	MamblycephalaGene21248.gene,MamblycephalaGene08371.gene,MamblycephalaGene04193.gene,MamblycephalaGene18950.gene,MamblycephalaGene14958.gene,MamblycephalaGene12463.gene,MamblycephalaGene11169.gene,MamblycephalaGene23656.gene,MamblycephalaGene12741.gene,MamblycephalaGene20628.gene,MamblycephalaGene10847.gene,MamblycephalaGene19542.gene,MamblycephalaGene15161.gene,MamblycephalaGene00239.gene,Mamblyc…	--|--|--|--|--|--|--|--|--|--|--|--|--|--|--|--|
GO:0070011	peptidase activity, acting on L-amino acid peptides	molecular_function	0.093929	0.72997	422	129086	919	19312	MamblycephalaGene01260.gene,MamblycephalaGene18421.gene,MamblycephalaGene13348.gene,MamblycephalaGene05248.gene,MamblycephalaGene08492.gene,MamblycephalaGene14366.gene,MamblycephalaGene17696.gene,MamblycephalaGene06988.gene,MamblycephalaGene22135.gene,MamblycephalaGene16750.gene,MamblycephalaGene13670.gene,MamblycephalaGene01386.gene,MamblycephalaGene13395.gene,MamblycephalaGene03971.gene,Mamblyc…	--|--|--|--|--|--|--|--|--|--|--|--|--|--|--|--|--|--|--|--|--|--|--|--|--|--|--|--|--|--|--|--|--|--|--|--|--|--|--|--|--|--|--|--|--|--|--|--|--|--|--|--|--|--|--|--|--|--|--|--|--|--|--|--|--|--|--|--|--|--|--|--|--|--|--|--|--|--|--|--|--|--|--|--|--|
GO:0007591	molting cycle, chitin-based cuticle	biological_process	0.094001	0.72997	3	129086	3	19312	MamblycephalaGene06254.gene,MamblycephalaGene07790.gene,MamblycephalaGene14213.gene	--|--|--|
GO:0008255	ecdysis-triggering hormone activity	molecular_function	0.094001	0.72997	3	129086	3	19312	MamblycephalaGene07790.gene,MamblycephalaGene06254.gene,MamblycephalaGene14213.gene	--|--|--|
GO:0018990	ecdysis, chitin-based cuticle	biological_process	0.094001	0.72997	3	129086	3	19312	MamblycephalaGene07790.gene,MamblycephalaGene06254.gene,MamblycephalaGene14213.gene	--|--|--|
GO:0022404	molting cycle process	biological_process	0.094001	0.72997	3	129086	3	19312	MamblycephalaGene14213.gene,MamblycephalaGene07790.gene,MamblycephalaGene06254.gene	--|--|--|
GO:0042303	molting cycle	biological_process	0.094001	0.72997	3	129086	3	19312	MamblycephalaGene14213.gene,MamblycephalaGene07790.gene,MamblycephalaGene06254.gene	--|--|--|
GO:0005351	sugar:hydrogen symporter activity	molecular_function	0.094457	0.72997	7	129086	10	19312	MamblycephalaGene14268.gene,MamblycephalaGene01589.gene,MamblycephalaGene09503.gene,MamblycephalaGene16295.gene,MamblycephalaGene07165.gene,MamblycephalaGene08920.gene,MamblycephalaGene17626.gene	--|--|--|--|--|--|--|
GO:0015295	solute:hydrogen symporter activity	molecular_function	0.094457	0.72997	7	129086	10	19312	MamblycephalaGene14268.gene,MamblycephalaGene01589.gene,MamblycephalaGene09503.gene,MamblycephalaGene16295.gene,MamblycephalaGene07165.gene,MamblycephalaGene08920.gene,MamblycephalaGene17626.gene	--|--|--|--|--|--|--|
GO:0006457	protein folding	biological_process	0.094503	0.72997	62	129086	128	19312	MamblycephalaGene17552.gene,MamblycephalaGene02190.gene,MamblycephalaGene16260.gene,MamblycephalaGene21993.gene,MamblycephalaGene06384.gene,MamblycephalaGene12427.gene,MamblycephalaGene08375.gene,MamblycephalaGene06989.gene,MamblycephalaGene04905.gene,MamblycephalaGene03974.gene,MamblycephalaGene19610.gene,MamblycephalaGene05309.gene,MamblycephalaGene08656.gene,MamblycephalaGene10452.gene,Mamblyc…	--|--|--|--|--|--|--|--|--|--|--|--|--|--|--|--|--|--|--|--|--|--|--|--|--|--|--|--|--|--|--|--|--|--|--|--|--|--|--|--|--|--|--|--|--|--|--|--|--|--|--|--|--|--|--|--|--|--|--|--|--|--|
GO:0051090	regulation of sequence-specific DNA binding transcription factor activity	biological_process	0.094851	0.72997	6	129086	8	19312	MamblycephalaGene14029.gene,MamblycephalaGene14122.gene,MamblycephalaGene04083.gene,MamblycephalaGene19537.gene,MamblycephalaGene13327.gene,MamblycephalaGene13272.gene	--|--|--|--|--|--|
GO:0009288	bacterial-type flagellum	cellular_component	0.094987	0.72997	39	129086	75	19312	MamblycephalaGene21205.gene,MamblycephalaGene09826.gene,MamblycephalaGene21150.gene,MamblycephalaGene03531.gene,MamblycephalaGene13928.gene,MamblycephalaGene23960.gene,MamblycephalaGene02920.gene,MamblycephalaGene08516.gene,MamblycephalaGene02897.gene,MamblycephalaGene11706.gene,MamblycephalaGene02723.gene,MamblycephalaGene08241.gene,MamblycephalaGene23138.gene,MamblycephalaGene16528.gene,Mamblyc…	--|--|--|--|--|--|--|--|--|--|--|--|--|--|--|--|--|--|--|--|--|--|--|--|--|--|--|--|--|--|--|--|--|--|--|--|--|--|--|
GO:0051341	regulation of oxidoreductase activity	biological_process	0.095173	0.72997	3	129086	3	19312	MamblycephalaGene13205.gene,MamblycephalaGene11905.gene,MamblycephalaGene18585.gene	--|--|--|
GO:0051354	negative regulation of oxidoreductase activity	biological_process	0.095173	0.72997	3	129086	3	19312	MamblycephalaGene18585.gene,MamblycephalaGene11905.gene,MamblycephalaGene13205.gene	--|--|--|
GO:1900757	regulation of D-amino-acid oxidase activity	biological_process	0.095173	0.72997	3	129086	3	19312	MamblycephalaGene11905.gene,MamblycephalaGene13205.gene,MamblycephalaGene18585.gene	--|--|--|
GO:1900758	negative regulation of D-amino-acid oxidase activity	biological_process	0.095173	0.72997	3	129086	3	19312	MamblycephalaGene18585.gene,MamblycephalaGene11905.gene,MamblycephalaGene13205.gene	--|--|--|
GO:0008312	7S RNA binding	molecular_function	0.095415	0.72997	6	129086	8	19312	MamblycephalaGene10251.gene,MamblycephalaGene22534.gene,MamblycephalaGene06090.gene,MamblycephalaGene05102.gene,MamblycephalaGene00925.gene,MamblycephalaGene14365.gene	--|--|--|--|--|--|
GO:0048500	signal recognition particle	cellular_component	0.095415	0.72997	6	129086	8	19312	MamblycephalaGene22534.gene,MamblycephalaGene10251.gene,MamblycephalaGene00925.gene,MamblycephalaGene14365.gene,MamblycephalaGene05102.gene,MamblycephalaGene06090.gene	--|--|--|--|--|--|
GO:0010821	regulation of mitochondrion organization	biological_process	0.095583	0.72997	3	129086	3	19312	MamblycephalaGene05558.gene,MamblycephalaGene10087.gene,MamblycephalaGene05925.gene	--|--|--|
GO:0010822	positive regulation of mitochondrion organization	biological_process	0.095583	0.72997	3	129086	3	19312	MamblycephalaGene10087.gene,MamblycephalaGene05925.gene,MamblycephalaGene05558.gene	--|--|--|
GO:0090199	regulation of release of cytochrome c from mitochondria	biological_process	0.095583	0.72997	3	129086	3	19312	MamblycephalaGene05925.gene,MamblycephalaGene10087.gene,MamblycephalaGene05558.gene	--|--|--|
GO:0090200	positive regulation of release of cytochrome c from mitochondria	biological_process	0.095583	0.72997	3	129086	3	19312	MamblycephalaGene05558.gene,MamblycephalaGene05925.gene,MamblycephalaGene10087.gene	--|--|--|
GO:0097193	intrinsic apoptotic signaling pathway	biological_process	0.095583	0.72997	3	129086	3	19312	MamblycephalaGene05558.gene,MamblycephalaGene05925.gene,MamblycephalaGene10087.gene	--|--|--|
GO:2001233	regulation of apoptotic signaling pathway	biological_process	0.095583	0.72997	3	129086	3	19312	MamblycephalaGene05925.gene,MamblycephalaGene10087.gene,MamblycephalaGene05558.gene	--|--|--|
GO:0016301	kinase activity	molecular_function	0.095678	0.72997	594	129086	1290	19312	MamblycephalaGene22010.gene,MamblycephalaGene08957.gene,MamblycephalaGene04672.gene,MamblycephalaGene08734.gene,MamblycephalaGene09571.gene,MamblycephalaGene20099.gene,MamblycephalaGene02052.gene,MamblycephalaGene08404.gene,MamblycephalaGene14680.gene,MamblycephalaGene22000.gene,MamblycephalaGene21821.gene,MamblycephalaGene17627.gene,MamblycephalaGene11682.gene,MamblycephalaGene14638.gene,Mamblyc…	--|--|--|--|--|--|--|--|--|--|--|--|--|--|--|--|--|--|--|--|--|--|--|--|--|--|--|--|--|--|--|--|--|--|--|--|--|--|--|--|--|--|--|--|--|--|--|--|--|--|--|--|--|--|--|--|--|--|--|--|--|--|--|--|--|--|--|--|--|--|--|--|--|--|--|--|--|--|--|--|--|--|--|--|--|
GO:0016695	oxidoreductase activity, acting on hydrogen as donor	molecular_function	0.095862	0.72997	3	129086	3	19312	MamblycephalaGene18599.gene,MamblycephalaGene00526.gene,MamblycephalaGene11116.gene	--|--|--|
GO:0018537	coenzyme F420-dependent N5,N10-methenyltetrahydromethanopterin reductase activity	molecular_function	0.095862	0.72997	3	129086	3	19312	MamblycephalaGene00526.gene,MamblycephalaGene11116.gene,MamblycephalaGene18599.gene	--|--|--|
[truncated: 3,419 more rows]

## Sheet: Table S9
Table S9 GO enrichment of differentially expressed mRNAs
[truncated: 1,520 more rows]

[truncated: 6 more sheets: Table S10, Table S11, Table S12, Table S13, Table S14, Table S15]
